# Supplementary material for: The Primary Transcriptome of Salmonella enterica Serovar Typhimurium and Its Dependence on ppGpp during Late Stationary Phase
Source: PLoS One. 2014 Mar 24;9(3):e92690. doi: 10.1371/journal.pone.0092690 (PMC3963941; doi:10.1371/journal.pone.0092690)
Supplement: Table S2 — TSSs with absent or altered positions at LSP compared to ESP. (XLSX) [file pone.0092690.s008.xlsx]

## Sheet: Table S2
Table S2: TSSs with absent or altered positions at LSP compared to ESP.
Column G: wt = TSS at this position in parent strain only; ppGpp0 = TSS at this position in ΔrelAΔspoT strain only; L= Leaderless
Column F: LSP TSS positions in red font differ from the ESP TSS previously identified for that gene (Ramachandran et al., 2012), and TSS positions in blue font are LSP-specific
Column C: The 'repositioned' or alternative TSSs used at LSP compared to ESP were categorised into 14 different rearrangements and are indicated by capital letters. The types are shown in Fig. X in the main text.
Unique ID	Genome	Category	Position of ESP TSS absent at LSP	Position of ESP TSS present at LSP	LSP TSS position	TSS strain specificity	Distance from ESP TSS	Strand	SL1344_ID	TSS Type (ESP)	LT2_ID	Start position	End position	ESP Operon	LSP Operon	Gene Name	Synonym	EMBL product	Genbank product	Genbank note	Functional Category
1	Chr	A	156912	156887				+	SL1344_0134	P	STM0134	156938	157855			lpxC		UDP-3-O-[3-hydroxymyristoyl] N-acetylglucosamine deacetylase		zinc-dependent; catalyzes the deacetylation of UDP-(3-O-acyl)-N-acetylglucosamine to UDP-3-O-(3-hydroxytetradecanoyl)-glucosamine in the second step of lipid A biosynthesis	Polysaccharide and LPS metabolism
2	Chr	A	215632	215414				-	SL1344_0185	P	STM0183	213870	215288	SL1344_0185-0184		pcnB		poly(A) polymerase		Polymerase that creates the 3' poly(A) tail found in some mRNA's	Vitamins and Cofactors
3	Chr	A	247756	247725				-	SL1344_0212	I	STM0211	247314	247700			yaeH		conserved hypothetical protein		similar to E. coli structural protein (AAC73274.1)	Putative or unknown function
4	Chr	A	272830	272694				+	SL1344_0233	S, I	STM0233	273038	273998			accA		acetyl-coenzyme A carboxylase carboxyl transferase subunit alpha	acetyl-CoA carboxylase carboxyltransferase subunit alpha	catalyzes the carboxylation of acetyl-CoA to malonyl-CoA; forms a tetramer composed of two alpha (AccA) and two beta (AccD) subunits; one of the two catalytic subunits that can form the acetyl CoA carboxylase enzyme together with a carrier protein	Polysaccharide and LPS metabolism
5	Chr	A	288026	288115				-	SL1344_0248	P	STM0247	287014	288045	SL1344_0248-0246		abc	metN	hypothetical ABC transporter ATP-binding protein	DL-methionine transporter ATP-binding subunit	part of the metNIQ transport system for methionine	Putative or unknown function
6	Chr	A	384440	385055				+	SL1344_0336	S	STM0341	385057	385821	SL1344_0336-0337				possible transmembrane regulator			Regulators
7	Chr	A	386553	386492				+	SL1344_0338	P	STM0343	386594	388168					hypothetical rtn protein	hypothetical protein	diguanylate cyclase/phosphodiesterase domain 1	Putative or unknown function
8	Chr	A	432592	432568				-	SL1344_0373	P	STM0378	432212	432520			yaiY		hypothetical membrane protein			Putative or unknown function
9	Chr	A	433344	434150				-	SL1344_0375	P	STM0380	433029	434123			ddlA	ddl	D-alanine:D-alanine ligase A	D-alanyl-alanine synthetase A	D-alanine--D-alanine ligase; DdlA; DdlB; cytoplasmic; catalyzes the formation of D-alanyl-D-alanine from two D-alanines in peptidoglycan synthesis; there are two forms of this enzyme in E. coli	Murein and peptidoglycan metabolism
10	Chr	A	436568	436361				+	SL1344_0378	P	STM0383	436585	436851			yaiB		conserved hypothetical protein			Putative or unknown function
11	Chr	A	443361	443427				+	SL1344_0388	P	STM0393	443452	444360			yajF		hypothetical ROK-family protein	fructokinase	catalyzes phosphorylation of fructose; cytosolic enzyme	Putative or unknown function
12	Chr	A	445671	445715				-	SL1344_0389	P	STM0394	444382	445554			araJ		transmembrane efflux protein	MFS transport protein AraJ	member of the major facilitator superfamily (MFS) of transporters; unknown function; may be associated with transport or processing of arabinose polymers	Electron transport/energy metabolism
13	Chr	A	458199	458451				-	SL1344_0397	P	STM0402	457559	458161			tsaA		alkyl hydroperoxide reductase	thiol-alkyl hydroperoxide reductase	similar to E. coli alkyl hydroperoxide reductase C22 subunit; detoxification of hydroperoxides (AAC73706.1)	Stress responses
14	Chr	A	500921	501010				+	SL1344_0441	P	STM0447	501151	502449			tig		trigger factor		Tig; RopA; peptidyl-prolyl cis/trans isomerase; promotes folding of newly synthesized proteins; binds ribosomal 50S subunit; forms a homodimer	Protein folding, degradation and stabilization
15	Chr	A	528669	528328				-	SL1344_0467	S	STM0474	527865	528239	SL1344_0467-0465		ybaJ		conserved hypothetical protein			Putative or unknown function
16	Chr	A	574297	574268				-	SL1344_0506	P	STM0513	573174	574268			ybbB		hypothetical ATP-binding protein	tRNA 2-selenouridine synthase	catalyzes the selenophosphate-dependent transfer of selenium from selenophosphate for conversion of 2-thiouridine to 2-selenouridine at the wobble position in tRNA	Translation/protein modification
17	Chr	A	598576	598589				+	SL1344_0530	P	STM0537	598623	600008			cysS		cysteinyl-tRNA synthetase		catalyzes a two-step reaction; charges a cysteine by linking its carboxyl group to the alpha-phosphate of ATP then transfers the aminoacyl-adenylate to its tRNA	Translation/protein modification
18	Chr	A	638319	638242				-	SL1344_0568	P	STM0580	637634	638215	SL1344_0568-0566		ramR		Regulation of MDR efflux			Putative or unknown function
19	Chr	A	669913	669873				+	SL1344_0596	P	STM0608	669937	670500	SL1344_0568-0566		ahpC		alkyl hydroperoxide reductase c22 protein	alkyl hydroperoxide reductase subunit C	with AhpF catalyzes the conversion of alkyl hydroperoxides to their corresponding alcohols; AhpC reduced the hydroperoxide substrate	Stress responses
20	Chr	A	705263	705262				-	SL1344_0631	P	STM0643	704482	705090	SL1344_0630-0626	SL1344_0631-0625	cobC		alpha-ribazole-5'-phosphate phosphatase		alpha-ribazole-5'-phosphate phosphatase (SW:COBC_SALTY); cobalamin synthesis	Anions/cations and iron carrying compounds
21	Chr	A	735437	735385				-	SL1344_0659	S	STM0670	733898	735322			miaB		MiaB protein (hypothetical tRNA-thiotransferase (or tRNA-methylthiotransferase))	(dimethylallyl)adenosine tRNA methylthiotransferase	catalyzes the formation of 2-methylthio-N6-(dimethylallyl)adenosine (ms(2)i(6)A) at position 37 in tRNAs that read codons beginning with uridine from N6-(dimethylallyl)adenosine (i(6)A)	Translation/protein modification
22	Chr	A	746739	746799				+	SL1344_0668	P	STM0686	746832	748499			glnS		glutaminyl-tRNA synthetase		catalyzes a two-step reaction, first charging a glutamine molecule by linking its carboxyl group to the alpha-phosphate of ATP, followed by transfer of the aminoacyl-adenylate to its tRNA	Translation/protein modification
23	Chr	A	825511	825676				+	SL1344_0740	P	STM0763	825709	826599					LysR-family transcriptional regulator			Regulators
24	Chr	A	836405	836443				-	SL1344_0749	P	STM0772	835617	836369			gpmA		phosphoglycerate mutase 1		2,3-bisphosphoglycerate-dependent; catalyzes the interconversion of 2-phosphoglycerate to 3-phosphoglycerate	Central intermediary metabolism
25	Chr	A	869519	869593				-	SL1344_0777	S	STM0801	868588	869496			ybhK		conserved hypothetical protein		similar to E. coli structural protein (AAC73867.1)	Putative or unknown function
26	Chr	A	890286	890553				-	SL1344_0800	P	STM0825	890262	890528			ybiI		hypothetical Zinc-finger containing protein	hypothetical protein	DnaK suppressor protein	Putative or unknown function
27	Chr	A	934609	934563				-	SL1344_0838	P	STM0862	933888	934514			yliJ		glutathione s-transferase family protein		similar to E. coli transferase (AAC73925.1)	Stress responses
28	Chr	A	944650	944748				+	SL1344_0849	P	STM0873	944768	945058			ybjC		hypothetical membrane protein	hypothetical protein	YbjC; located in the same operon as the nfsA gene; member of the soxRS regulon which mediates in part the increased levels of superoxide in response to oxidative stress; induced by paraquat; regulated by SoxS; unknown function	Putative or unknown function
29	Chr	A	961777	961825				+	SL1344_0869	P	STM0930	961904	962227					conserved hypothetical protein			Putative or unknown function
30	Chr	A	992942	992761				-	SL1344_0896	P	STM0958	991765	992733			trxB		thioredoxin reductase		catalyzes the transfer of electrons from NADPH to thioredoxin; FAD/NAD(P) binding	Electron transport/energy metabolism
31	Chr	A	1015300	1014899				-	SL1344_0911	P	STM0974	1014005	1014862	SL1344_0911-0910		focA		probable formate transporter (formate channel)		similar to E. coli probable formate transporter; formate channel 1 (AAC73990.1); FNT family	Putative or unknown function
32	Chr	A	1022050	1022222				+	SL1344_0918	S	STM0981	1022358	1024031	SL1344_0918-0919		rpsA		30S ribosomal protein S1		in E. coli this protein is involved in binding to the leader sequence of mRNAs and is itself bound to the 30S subunit; autoregulates expression via a C-terminal domain; in most gram negative organisms this protein is composed of 6 repeats of the S1 domain	Translation/protein modification
33	Chr	A	1043557	1043457				+	SL1344_0933	P	STM0996	1043688	1044236			ycbK		outer membrane protein			Putative or unknown function
34	Chr	A	1189851	1189626				+	SL1344_1085	P	STM1148	1189860	1191116			ymdC		conserved hypothetical protein			Putative or unknown function
35	Chr	A	1231270	1231413				+	SL1344_1127	S	STM1190	1231415	1231936	SL1344_1127-1132		yceD		conserved hypothetical protein		hypothetical protein in rne-rpmF intergenic region (G30K) (SW:YCED_SALTY)	Putative or unknown function
36	Chr	A	1253426	1253357				-	SL1344_1150	P	STM1213	1252693	1253328			ycfQ		hypothetical TetR-family regulatory protein		TetR/AcrR family	Putative or unknown function
37	Chr	A	1266222	1265806				-	SL1344_1160	P	STM1223	1264891	1265670	SL1344_1160-1159		potC		spermidine/putrescine transport system permease protein PotC	spermidine/putrescine ABC transporter membrane protein	can transport spermidine and putrescine but affinity is higher for spermidine; forms a complex of PotA2BCD; PotC is a membrane component	Amino acid/polyamine metabolism
38	Chr	A	1303294	1303412				+	SL1344_1199	P	STM1264	1303449	1304237			aadA		aminoglycoside-resistance protein	aminoglycoside resistance protein	streptomycin 3'-adenyltransferase	Stress responses
39	Chr	A	1306667	1306685				+	SL1344_1204	P	STM1269	1306706	1307251			aroQ		chorismate mutase		catalyzes the interconversion of chorismate to prephenate	Amino acid/polyamine metabolism
40	Chr	A	1345196	1345301				+	SL1344_1243	P	STM1308	1345410	1345895					exported protein	hypothetical protein	periplasmic protein induced by stress response via Cpx and BaeSR system; similar to CpxP	Putative or unknown function
41	Chr	A	1359891	1359980				+	SL1344_1258	P	STM1323	1360010	1360546			yniB		hypothetical membrane protein	regulatory protein		Putative or unknown function
42	Chr	A	1383289	1383348				-	SL1344_1281	I	STM1347	1382251	1383297			aroH		3-deoxy-D-arabinoheptulosonate 7-phosphate synthase	phospho-2-dehydro-3-deoxyheptonate aldolase	tryptophan sensitive; catalyzes the formation of 3-deoxy-D-arabino-hept-2-ulosonate 7 phosphate from phosphoenolpyruvate and D-erythrose 4-phosphate	Amino acid/polyamine metabolism
43	Chr	A	1403170	1403251				+	SL1344_1299	P	STM1365	1403356	1406412	SL1344_1299-1300		ydiJ		conserved hypothetical FAD-binding protein		similar to E. coli oxidase (AAC74757.1)	Putative or unknown function
44	Chr	A	1418419	1418288				-	SL1344_1312	P	STM1378	1416778	1418136	SL1344_1299-1300		pykF		pyruvate kinase		catalyzes the formation of phosphoenolpyruvate from pyruvate	Central intermediary metabolism
45	Chr	A	1468103	1467849				-	SL1344_1364	P, Alt	STM1432	1466973	1467827			ydhO		hypothetical secreted protein		similar to E. coli lipoprotein (AAC74727.1)	Cell surface/envelope
46	Chr	A	1471827	1471902				+	SL1344_1371	P	STM1439	1471926	1472822			ydhF		hypothetical oxidoreductase			Putative or unknown function
47	Chr	A	1476681	1476635				-	SL1344_1375	P	STM1443	1476301	1476537			ydhI		conserved hypothetical protein			Cell surface/envelope
48	Chr	A	1476693	1476540				+	SL1344_1376	S	STM1444	1476732	1477172			slyA	rap	Transcriptional regulator slyA.		Transcription regulator that can both activate or repress expression	Pathogenesis
49	Chr	A	1493211	1493167		ppGpp0		+	SL1344_1394	S	STM1462	1493233	1494273			ydgJ		hypothetical oxidoreductase			Putative or unknown function
50	Chr	A	1536832	1536732				-	SL1344_1430	P	STM1500	1536401	1536709			ynfD		hypothetical exported protein			Putative or unknown function
51	Chr	A	1546447	1546519				+	SL1344_1442	P	STM1512	1546541	1548583			dcp		dipeptidyl carboxypeptidase II		peptidyl-dipeptidase DCP (SW:DCP_SALTY)	Protein folding, degradation and stabilization
52	Chr	A	1577956	1578170				-	SL1344_1473	P	STM1544	1576636	1578126	SL1344_1473-1471		pqaA		PhoPQ-activated protein			Putative or unknown function
53	Chr	A	1611582	1611957				+	SL1344_1503	P	STM1572	1611987	1613114			ompD	nmpC	Outer membrane protein	outer membrane porin precursor	outer membrane porin protein PmpD (SW:OMPD_SALTY)	Cell surface/envelope
54	Chr	A	1631158	1630580				-	SL1344_1517	P	STM1586	1629438	1630499					possible ATP-binding protein	hypothetical protein	similar to E. coli receptor (AAC74534.1)	Putative or unknown function
55	Chr	A	1656836	1656883				-	SL1344_1539	P	STM1609	1655798	1656811	SL1344_1539-1538		tehA		tellurite resistance protein TehA	potassium-tellurite ethidium and proflavin transporter	similar to E. coli tellurite resistance (AAC74511.1); TDT family	Transport and binding proteins
56	Chr	A	1676281	1676442				+	SL1344_1559	P	STM1629	1676474	1676875	SL1344_1539-1538		steB		Type III secretion system effector protein			Putative or unknown function
57	Chr	A	1692352	1692136				-	SL1344_1571	P	STM1641	1688187	1692089			hrpA		ATP-dependent helicase HrpA	ATP-dependent RNA helicase HrpA	involved in the post-transcriptional processing of the daa operon mRNA, which encodes proteins involved in fimbrial biogenesis of an enteropathogenic E. coli strain	DNA/RNA replication, recombination, and repair
58	Chr	A	1730583	1730620				+	SL1344_1610	I	STM1680	1730654	1731382			ycjI		conserved hypothetical protein	murein peptide amidase A	similar to E. coli carboxypeptidase (AAC74408.1)	Protein folding, degradation and stabilization
59	Chr	A	1732428	1731626				-	SL1344_1611	I	STM1681	1731357	1732322			ycjG		hypothetical mandelate racemase / muconate lactonizing enzyme family protein		similar to E. coli muconate cycloisomerase I (AAC74407.1)	Putative or unknown function
60	Chr	A	1759960	1759909				-	SL1344_1641	P	STM1709	1759544	1759852	SL1344_1641-1640		yciS		conserved hypothetical protein			Cell surface/envelope
61	Chr	A	1769597	1769626				+	SL1344_1647	P	STM1715	1769645	1769896			yciN		conserved hypothetical protein			Putative or unknown function
62	Chr	A	1788933	1788873				-	SL1344_1668	S	STM1737	1788113	1788841			tonB		TonB protein	transporter	membrane spanning protein in TonB-ExbB-ExbD complex; transduces proton motive force of the cytoplasmic membrane to outer membrane transporters; involved in the transport of ron-siderophore complexes, vitamin B12 and colicins	Electron transport/energy metabolism
63	Chr	A	1804027	1804099				+	SL1344_1682	P	STM1751	1804136	1804549			hns	osmZ	DNA-binding protein (histone-like protein Hlp-II)	global DNA-binding transcriptional dual regulator H-NS	DNA-binding protein H-NS; histone-like protein HLP-II; protein H1; protein B1 (SW:HNS_SALTY); HU; BH2; HD; NS; pleiotropic regulator	Regulators
64	Chr	A	1805726	1805641				-	SL1344_1683	P	STM1752	1804681	1805589			galU		glucose-1-phosphate uridylyltransferase	UTP--glucose-1-phosphate uridylyltransferase subunit GalU	together with GalF subunit composes the UTP--glucose-1-phosphate uridylyltransferase, an enzyme that catalyzes the formation of UDP-glucose from UTP and alpha-D-glucose 1-phosphate; regulates cellular levels of UDP-glucose	Polysaccharide and LPS metabolism
65	Chr	A	1808148	1807938				-	SL1344_1685	P	STM1754	1806896	1807801	SL1344_1685-1684		ychK		conserved hypothetical protein			Putative or unknown function
66	Chr	A	1868867	1868880				+	SL1344_1742	P	STM1814	1868940	1869647	SL1344_1742-1744		minC		Probable septum site-determining protein minC.	septum formation inhibitor	blocks the formation of polar Z-ring septums	Cell division
67	Chr	A	1872789	1872679				-	SL1344_1746	P	STM4311	1872138	1872596	SL1344_1746-1745		tnpA_1a		transposase			Transposon functions/phage
68	Chr	A	1889172	1889505				+	SL1344_1763	P	STM1834	1889712	1890278			yebN		hypothetical membrane protein	hypothetical protein	membrane protein YebN	Putative or unknown function
69	Chr	A	1894752	1894655				-	SL1344_1769	P	STM1840	1894487	1894630	SL1344_1769-1768		yobG		hypothetical membrane protein	hypothetical protein		Anions/cations and iron carrying compounds
70	Chr	A	1896150	1896070				-	SL1344_1771	P	STM1842	1895239	1896030	SL1344_1769-1768		kdgR		transcriptional regulator KdgR		similar to E. coli regulator (AAC74897.1); IclR family	Regulators
71	Chr	A	1898551	1898571				-	SL1344_1773	P	STM1844	1897627	1898508			htpX		heat shock protein	heat shock protein HtpX	metalloprotease	Protein folding, degradation and stabilization
72	Chr	A	1920613	1920693				+	SL1344_1799	P	STM1867	1920747	1920947			pagK		bacteriophage encoded pagK (phoPQ-activated protein)		PhoPQ-activated gene (gi|2582047)	Pathogenesis
73	Chr	A	1983251	1983117				-	SL1344_1863	P	STM1929	1982263	1983066	SL1344_1863-1862		otsB		trehalose phosphatase	trehalose-6-phosphate phosphatase	biosynthetic; catalyzes the formation of trehalose and phosphate from trehalose-6-phosphate; expression is increased under osmotic stress and induced during the transition to stationary phase and by decreased temperature	Stress responses
74	Chr	A	1990147	1990014				-	SL1344_1871	P	STM1938	1989254	1989919			yecA		conserved hypothetical protein			Putative or unknown function
75	Chr	A	1990611	1990692				-	SL1344_1872	P	STM1939	1990157	1990462					Conserved hypothetical protein			Putative or unknown function
76	Chr	A	2071952	2072244				+	SL1344_1967	P	SL1967	2072244	2072939					predicted bacteriophage protein			Putative or unknown function
77	Chr	A	2111978	2111918				-	SL1344_2011	P	STM2035	2110137	2111516	SL1344_2011-1992		cbiA		Cobyrinic acid A,C-diamide synthase.		responsible for the amidation of carboxylic groups at position A and C of cobyrinic acid or hydrogenobrynic acid	Anions/cations and iron carrying compounds
78	Chr	A	2131869	2131747				-	SL1344_2035	P	STM2059	2131363	2131698			yeeX		conserved hypothetical protein		similar to E. coli alpha helix protein (AAC75068.1)	Putative or unknown function
79	Chr	A	2231409	2231697				+	SL1344_2117	S	STM2140	2231729	2232628			yegS		conserved hypothetical protein	lipid kinase	cytosolic protein with phosphatidylglycerol kinase activity; undetermined physiological role	Putative or unknown function
80	Chr	A	2289036	2288898				-	SL1344_2170	S	STM2193	2288160	2288828	SL1344_2170-2169		folE		GTP cyclohydrolase I		involved in the first step of tetrahydrofolate biosynthesis; catalyzes the formation of formate and 2-amino-4-hydroxy-6-(erythro-1,2, 3-trihydroxypropyl)dihydropteridine triphosphate from GTP and water; forms a homopolymer	Vitamins and Cofactors
81	Chr	A	2326335	2326218				-	SL1344_2203	S	STM2226	2325190	2326197	SL1344_2203-2202		yejK		nucleoid-asociated protein	nucleoid-associated protein NdpA		Putative or unknown function
82	Chr	A	2344271	2344340				+	SL1344_2222	P	STM2246	2344418	2345065			narP		nitrate/nitrite response regulator protein NarP	transcriptional regulator NarP	nitrate/nitrite response regulator NarP; NarP is phosphorylated by NarX and NarQ and can activate fdnG and nitrite or nitrate reductase systems; represses expression of other anaerobic genes	Anaerobic metabolism
83	Chr	A	2357729	2357679				+	SL1344_2232	P	STM2262	2357775	2358269			eco		Ecotin precursor.		serine protease inhibitor, inhibits trypsin and other proteases	Protein folding, degradation and stabilization
84	Chr	A	2364867	2364989				+	SL1344_2238	P	STM2269	2365024	2367693	SL1344_2238-2239		yojN		hypothetical two-component system sensor kinase	phosphotransfer intermediate protein in two-component regulatory system with RcsBC	similar to E. coli 2-component sensor protein (AAC75276.1); regulatory protein	Putative or unknown function
85	Chr	A	2401520	2401611				+	SL1344_2266	P	STM2297	2401669	2402826	SL1344_2238-2239		yfbE		hypothetical lipopolysaccharide biosynthesis protein	UDP-4-amino-4-deoxy-L-arabinose--oxoglutarate aminotransferase	catalyzes the conversion of UDP-4-keto-arabinose to UDP-4-amino-4-deoxy-L-arabinose	Polysaccharide and LPS metabolism
86	Chr	A	2437343	2437519				-	SL1344_2297	P	STM2328	2436771	2437214	SL1344_2297-2285		nuoA		NADH dehydrogenase I chain A	NADH dehydrogenase subunit A	Catalyzes the transfer of electrons from NADH to quinone	Electron transport/energy metabolism
87	Chr	A	2439205	2439249				+	SL1344_2300	P	STM2331	2439711	2440925			yfbQ		hypothetical aminotransferase	aminotransferase AlaT	broad specificity; family IV; in Corynebacterium glutamicum this protein can use glutamate, 2-aminobutyrate, and aspartate as amino donors and pyruvate as the acceptor	Putative or unknown function
88	Chr	A	2445474	2445867				-	SL1344_2305	P	STM2336	2444860	2445315					conserved hypothetical protein			Putative or unknown function
89	Chr	A	2495742	2495809				-	SL1344_2356	P	STM2387	2495127	2495612			sixA		phosphohistidine phosphatase			Translation/protein modification
90	Chr	A	2502310	2502396				-	SL1344_2361	P	STM2392	2501479	2502234			vacJ		VacJ lipoprotein precursor			Cell surface/envelope
91	Chr	A	2519793	2519914				+	SL1344_2374	P	STM2406	2519936	2520934					hypothetical ion-channel protein		similar to E. coli reductase (AAC76037.1)	Putative or unknown function
92	Chr	A	2522887	2522831				-	SL1344_2376	P	STM2408	2521435	2522676			mntH		Probable manganese transport protein mntH.		manganese transport protein MntH (SW:MNTH_SALTY); Nramp family	Anions/cations and iron carrying compounds
93	Chr	A	2522986	2522664				+	SL1344_2377	S	STM2409	2523019	2524221			nupC		nucleoside permease NupC		similar to E. coli permease of transport system for 3 nucleosides (AAC75452.1); NUP family	Purine/pyrimidine metabolism
94	Chr	A	2539777	2539982				+	SL1344_2392	P	STM2429	2540022	2540783			cysZ		hypothetical sulfate transport protein CysZ		role in sulfur assimilation	Putative or unknown function
95	Chr	A	2591273	2591319				+	SL1344_2444	S	STM2481	2591363	2594476			acrD		hypothetical efflux pump	aminoglycoside/multidrug efflux system	similar to E. coli protein that results in sensitivity to acriflavine; integral membrane protein; possible efflux pump (AAC75523.1); RND family	Putative or unknown function
96	Chr	A	2599533	2599714				-	SL1344_2449	P	STM2486	2598826	2599689					hypothetical membrane protein			Putative or unknown function
97	Chr	A	2600760	2600658				-	SL1344_2450	S	STM2487	2599820	2600533			purC		phosphoribosylaminoimidazole-succinocarboxamide synthase		catalyzes the formation of (S)-2-(5-amino-1-(5-phospho-D-ribosyl)imidazole-4- carboxamido)succinate from 5-amino-1-(5-phospho-D-ribosyl)imidazole-4-carboxylate and L-aspartate in purine biosynthesis; SAICAR synthase	Purine/pyrimidine metabolism
98	Chr	A	2663119	2663029				-	SL1344_2492	P	STM2530	2660629	2663007	SL1344_2492-2489				dimethyl sulfoxide reductase		similar to E. coli oxidoreductase, major subunit (AAC74660.1)	Electron transport/energy metabolism
99	Chr	A	2682060	2682116				+	SL1344_2508	P	STM2546	2682152	2682955			suhB		extragenic suppressor protein SuhB		similar to E. coli enhances synthesis of sigma32 in mutant; extragenic suppressor, may modulate RNAse III lethal action (AAC75586.1)	Central intermediary metabolism
100	Chr	A	2726672	2726431				-	SL1344_2545	S	STM2583	2724489	2726288	SL1344_2545-2544		lepA		GTP-binding protein LepA		binds to the ribosome on the universally-conserved alpha-sarcin loop	Translation/protein modification
101	Chr	A	2726687	2726404		ppGpp0		+	SL1344_2546	S	STM2584	2726717	2728186	SL1344_2545-2544		gogB		Type III secretion system effector protein	hypothetical protein	leucine-rich repeat protein	Putative or unknown function
102	Chr	A	2817811	2817746				-	SL1344_2633	P, I	SL2633	2816803	2817648					hypothetical repressor protein			Putative or unknown function
103	Chr	A	2833497	2833404				-	SL1344_2654	P	STM2681	2832775	2833365	SL1344_2633-2631		grpE		heat shock protein GrpE (heat shock protein b25.3) (hsp24)		with DnaK and DnaJ acts in response to hyperosmotic and heat shock by preventing the aggregation of stress-denatured proteins; may act as a thermosensor	Protein folding, degradation and stabilization
104	Chr	A	2836145	2836213				+	SL1344_2657	P	STM2685	2836262	2836600			smpA		small protein A	hypothetical protein		Putative or unknown function
105	Chr	A	2837561	2837506				-	SL1344_2659	P	STM2687	2837046	2837501			yfjG		conserved hypothetical protein		lipid transport protein	Stress responses
106	Chr	A	2837525	2837604				+	SL1344_2660	P	STM2688	2837672	2838154			smpB		SsrA (tmRNA)-binding protein	SsrA-binding protein	binds to ssrA RNA (tmRNA) and is required for its successful binding to ribosomes; also appears to function in the trans-translation step by promoting accommodation of tmRNA into the ribosomal A site; SmpB protects the tmRNA from RNase R degradation in Ca	Translation/protein modification
107	Chr	A	2920141	2920184				+	SL1344_2743	P	STM2759	2920209	2921888					hypothetical solute-binding protein	dipeptide/oligopeptide/nickel ABC-type transport system periplasmic component	similar to E. coli transport protein (AAC73180.1)	Putative or unknown function
108	Chr	A	2927554	2927597				-	SL1344_2746	P	STM2762	2926180	2927463					hypothetical inner membrane protein			Putative or unknown function
109	Chr	A	2933054	2932971				-	SL1344_2752	I	STM2767	2930996	2932978	SL1344_2752-2751				hypothetical DNA/RNA helicase		superfamily I	Putative or unknown function
110	Chr	A	2952028	2952142				+	SL1344_2765	I	STM2782	2952171	2953067			mig-14		hypothetical transcriptional regulator	transcriptional activator		Putative or unknown function
111	Chr	A	2993764	2993839				-	SL1344_2806	P	STM2826	2993527	2993712			csrA		carbon storage regulator		affects carbohydrate metabolism; has regulatory role in many processes	Regulators
112	Chr	A	2996818	2996764				-	SL1344_2807	P	STM2827	2993947	2996577			alaS		Alanyl-tRNA synthetase		Catalyzes a two-step reaction, first charging an alanyl molecule by linking its carboxyl group to the alpha-phosphate of ATP, followed by transfer of the aminoacyl-adenylate to its tRNA	Translation/protein modification
113	Chr	A	3035878	3035598				-	SL1344_2847	S	STM2867	3034683	3035570	SL1344_2847-2845		hilC		AraC-family transcriptional regulator	invasion regulatory protein	SprA; HilC (gi|4455106); helix-turn-helix protein; AraC family; activator for invasion genes; derepresses hilA expression	Pathogenesis
114	Chr	A	3040362	3040128				-	SL1344_2854	S	STM2874	3038918	3040096			prgH		type III secretion apparatus component	needle complex inner membrane protein	PrgH protein (SW:PRGH_SALTY); invasion protein; interacts with PrgK; tetarmerizes; with PrgK forms multimeric ring-shaped structures; type III secretion apparatus	Pathogenesis
115	Chr	A	3066644	3066873				+	SL1344_2879	P	STM2900	3066965	3067408			invH		outer membrane lipoprotein	needle complex outer membrane lipoprotein precursor	invasion protein InvH precursor (SW:INVH_SALTY); stabilizes InvG secretin; type III secretion apparatus	Pathogenesis
116	Chr	A	3069745	3069887				+	SL1344_2884	P	STM2904	3069908	3070198	SL1344_2884-2885				salmonella pathogenicity island 1 protein	ABC-type transporter		Pathogenesis
117	Chr	A	3094363	3094425				-	SL1344_2910	P	STM2931	3094035	3094346	SL1344_2910-2907		ftsB	ygbQ	Cell division protein ftsB homolog.		forms a complex with FtsL and FtsQ; colocalizes to the septal region of the dividing cell; membrane protein	Cell division
118	Chr	A	3145099	3145099				+	SL1344_2952	P	STM2972	3145120	3145875			exo	xni	5'-3' exonuclease		has 3'-5' exonuclease activity that preferentially acts on ssDNA; also 3'-phosphodiesterase activity at sites with 3' incised apurinic/apyrimidinic sites; can remove 3' phosphoglycolate groups	DNA/RNA interactions and degradation
119	Chr	A	3161201	3161277				-	SL1344_2967	P	STM2987	3160305	3161111			ygdL		conserved hypothetical protein		similar to E. coli enzyme (AAC75854.1)	Putative or unknown function
120	Chr	A	3219091	3219264				+	SL1344_3015	P	STM3039	3219318	3219863			idi		Isopentenyl-diphosphate delta-isomerase		catalyzes the rearrangement of isopentenyl diphosphate to dimethylallyl phosphate	Central intermediary metabolism
121	Chr	A	3259301	3259184				-	SL1344_3052	P	STM3076	3257113	3259059			tktA		transketolase		catalyzes the formation of ribose 5-phosphate and xylulose 5-phosphate from sedoheptulose 7-phosphate and glyceraldehyde 3-phosphate; can transfer ketol groups between several groups; in E. coli there are two tkt genes, tktA expressed during exponential g	Central intermediary metabolism
122	Chr	A	3272336	3272256				+	SL1344_3065	P	STM3090	3272395	3273549			metK		S-adenosylmethionine synthetase		methionine adenosyltransferase; catalyzes the formation of S-adenosylmethionine from methionine and ATP; methionine adenosyltransferase	Central intermediary metabolism
123	Chr	A	3274010	3273739				+	SL1344_3066	P	STM3091	3274081	3275436			galP		galactose-proton symport (galactose transporter)	galactose/proton symporter	similar to E. coli galactose-proton symport of transport system (AAC75980.1); MFS family	Transport and binding proteins
124	Chr	A	3289230	3289267				-	SL1344_3084	P	STM3109	3288514	3289233			trmB	yggH	conserved hypothetical protein	tRNA (guanine-N(7)-)-methyltransferase	tRNA (guanine-N(7)-)-methyltransferase; catalyzes the formation of N(7)-methylguanine at position 46 (m7G46) in tRNA by transferring the methyl residue from S-adenosyl-L-methionine	Putative or unknown function
125	Chr	A	3302935	3302992				-	SL1344_3096	I	STM3122	3301289	3303028					arylsulfatase		similar to E. coli sulfatase (AAC74571.1)	Putative or unknown function
126	Chr	A	3338237	3338306				+	SL1344_3129	I	STM3155	3338358	3338768	SL1344_3129-3130				hypothetical protein			Putative or unknown function
127	Chr	A	3369223	3369159				+	SL1344_3160	P	STM3186	3369271	3370746			tolC		outer membrane protein TolC precursor	outer membrane channel protein	trimeric outer membrane protein involved in efflux of hydrophobic/amphipathic molecules; functions with a number of efflux systems in the inner membrane to transport molecules out of the cell	Cell surface/envelope
128	Chr	A	3379224	3379619				+	SL1344_3169	P	yqiC	3379646	3379945			yqiC		conserved hypothetical protein			Putative or unknown function
129	Chr	A	3410407	3410224				+	SL1344_3194	P	STM3221	3410281	3410778			ygjP		conserved hypothetical protein			Putative or unknown function
130	Chr	A	3415729	3415675				+	SL1344_3199	P, I	STM3226	3415899	3416561	SL1344_3199-3200		yqjA		hypothetical membrane protein	hypothetical protein	DedA family	Putative or unknown function
131	Chr	A	3501251	3501323				+	SL1344_3286	P	STM3314	3501430	3502365	SL1344_3286-3296		yrbG		hypothetical membrane protein	calcium/sodium:proton antiporter	YrbG; inner membrane protein involved in cell envelope integrity; sodium ion/calcium ion exchanger; in E. coli it is non essential for cell viability; member of the YRBG family of cation/Ca2+ exchangers	Putative or unknown function
132	Chr	A	3549079	3549216				-	SL1344_3331	S	STM3359	3548096	3549034			mdh		malate dehydrogenase		oxidizes malate to oxaloacetate	Central intermediary metabolism
133	Chr	A	3549346	3549420				+	SL1344_3332	I	STM3360	3549448	3549918			argR		arginine repressor		regulates arginine biosynthesis when complexed with arginine by binding at site that overlap the promotors of the arginine biosynthesis genes	Regulators
134	Chr	A	3578943	3579000				+	SL1344_3360	P	STM3387	3579031	3579195			yhdU		hypothetical exported protein	hypothetical protein		Putative or unknown function
135	Chr	A	3671408	3671478		ppGpp0		-	SL1344_3461	P	STM3494	3670820	3671383	SL1344_3157-3156		nudE	yrfE	hypothetical NUDIX hydrolase			Putative or unknown function
136	Chr	A	3678058	3677946				+	SL1344_3467	P	STM3500	3678085	3679704			pckA		phosphoenolpyruvate carboxykinase		PEP carboxykinase; PEP carboxylase; PEPCK; catalyzes the phosphorylation and decarboxylation of oxaloacetate to form phosphoenolpyruvate using ATP	Central intermediary metabolism
137	Chr	A	3682615	3682404				+	SL1344_3471	P	STM3504	3682648	3684975			yhgF		hypothetical transcription accessory protein			Putative or unknown function
138	Chr	A	3731280	3731222				-	SL1344_3506	P	STM3539	3729950	3731056			asd		aspartate-semialdehyde dehydrogenase		catalyzes the formation of 4-aspartyl phosphate from aspartate 4-semialdehyde	Amino acid/polyamine metabolism
139	Chr	A	3782045	3781919				-	SL1344_3555	P	STM3590	3781454	3781789			uspB		universal stress protein B	universal stress protein UspB	ppGpp-dependent, membrane associated, stress protein produced under conditions of nutrient deprivation, osmotic shock and oxidative stress	Stress responses
140	Chr	A	3826027	3825923				-	SL1344_3586	P	STM3621	3825541	3825744	SL1344_3586-3580		yhjR		conserved hypothetical protein			Putative or unknown function
141	Chr	A	3896151	3896489				+	SL1344_3650	S	STM3685	3896582	3898498	SL1344_3650-3652		mtlA		mannitol-specific enzyme II of phosphotransferase system		similar to E. coli PTS system; mannitol-specific enzyme IIABC components (AAC76623.1); PTS family	Transport and binding proteins
142	Chr	A	3900838	3900933				+	SL1344_3654	P, I	STM3689	3900964	3901326			yibL		conserved hypothetical protein			Putative or unknown function
143	Chr	A	3918612	3918668				-	SL1344_3669	P	STM3703	3918199	3918630			yibN		hypothetical secreted protein	rhodanese-like sulfurtransferase		Stress responses
144	Chr	A	3926523	3926581				+	SL1344_3676	P	STM3710	3926630	3927562	SL1344_3676-3679		rfaD		ADP-L-Glycero-D-mannoheptose-6-epimerase	ADP-L-glycero-D-manno-heptose-6-epimerase	catalyzes the interconversion between ADP-D-glycero-beta-D-manno-heptose and ADP-L-glycero-beta-D-manno-heptose	Polysaccharide and LPS metabolism
145	Chr	A	3940587	3940628				+	SL1344_3690	P	STM3724	3940718	3941929			kdtA		3-deoxy-D-manno-octulosonic-acid transferase		catalyzes the transfer of 2-keto-3-deoxy-D-manno-octulosonic acid to lipid A	Polysaccharide and LPS metabolism
146	Chr	A	3980326	3980445				-	SL1344_3725	P	STM3759	3979512	3980300	SL1344_3725-3724		marT		hypothetical transcriptional regulator (MarT)			Pathogenesis
147	Chr	A	3982638	3982564				-	SL1344_3727	S	STM3762	3982062	3982541			cigR		hypothetical inner membrane protein			Pathogenesis
148	Chr	A	3996689	3996961		ppGpp0		-	SL1344_3738	P	STM3773	3993863	3996661	SL1344_3738-3731				hypothetical NtrC-family transcriptional regulator		similar to E. coli psp operon transcriptional activator (AAC74385.1); NtrC family; contains ATPase domain	Putative or unknown function
149	Chr	A	4016000	4016075		ppGpp0		+	SL1344_3760	P	STM3794	4016148	4016933					hypothetical DeoR-family transcriptional regulator		similar to E. coli transcriptional repressor for deo operon, tsx, nupG (AAC73927.1); DeoR family	Putative or unknown function
150	Chr	A	4019245	4019151				-	SL1344_3763	P	STM3797	4019024	4019122	SL1344_3763-3761		ivbL		ilvBN operon attenuator peptide			Amino acid/polyamine metabolism
151	Chr	A	4031920	4031831				+	SL1344_3777	P	STM3810	4031949	4032284			yidQ		hypothetical lipoprotein	hypothetical protein		Putative or unknown function
152	Chr	A	4047722	4047534				+	SL1344_3792	P, I	STM3826	4047765	4050500			torS		Two-component sensor protein histidine protein kinase.	hybrid sensory histidine kinase TorS	Member of the two-component regulatory system torS/torR involved in the anaerobic utilization of trimethylamine-N-oxide	Regulators
153	Chr	A	4066542	4066627				-	SL1344_3805	S	STM3838	4064938	4066338	SL1344_3805-3803		dnaA		chromosomal replication initiator protein	chromosomal replication initiation protein	binds to the dnaA-box as an ATP-bound complex at the origin of replication during the initiation of chromosomal replication; can also affect transcription of multiple genes including itself.	DNA/RNA replication, recombination, and repair
154	Chr	A	4110772	4110685		ppGpp0		-	SL1344_3846	P	STM3879	4109061	4110557	SL1344_3805-3803		yieN		conserved hypothetical protein	regulatory ATPase RavA	interacts with LdcI, lysine decarboxylase; may be active in late log/ early stationary phase	Putative or unknown function
155	Chr	A	4110680	4110567				+	SL1344_3847	P, I	STM3880	4110905	4112773			kup	trkD	membrane transport protein	potassium transport protein Kup	Responsible for the low-affinity transport of potassium into the cell; involved in potassium ion uptake under hyper-osmotic stress at a low pH	Anions/cations and iron carrying compounds
156	Chr	A	4116795	4116665				+	SL1344_3852	P	STM3885	4116922	4117851	SL1344_3852-3853		rbsK		ribokinase		catalyzes the formation of D-ribose 5-phosphate from ribose	Central intermediary metabolism
157	Chr	A	4140614	4140796				-	SL1344_3870	P	STM3910	4140489	4140770	SL1344_3852-3853		ppiC		peptidyl-prolyl cis-trans isomerase C		similar to E. coli peptidyl-prolyl cis-trans isomerase C; rotamase C (AAC76780.1)	Protein folding, degradation and stabilization
158	Chr	A	4140972	4140844				+	SL1344_3871	P	STM3911	4141098	4141208	SL1344_3871-3872				hypothetical membrane transport protein (fragment)			Putative or unknown function
159	Chr	A	4184092	4183994				+	SL1344_3912	P	STM3958	4184139	4185950			recQ		ATP-dependent DNA helicase	ATP-dependent DNA helicase RecQ	functions in blocking illegitimate recombination, enhancing topoisomerase activity, initiating SOS signaling and clearing blocked replication forks; component of the RecF recombinational pathway	DNA/RNA replication, recombination, and repair
160	Chr	A	4204536	4205127				+	SL1344_3932	P	STM3978	4205143	4206621			yigC		conserved hypothetical protein	3-octaprenyl-4-hydroxybenzoate carboxy-lyase	catalyzes the decarboxylation of 3-octaprenyl-4-hydroxy benzoate to 2-octaprenylphenol	Putative or unknown function
161	Chr	A	4227190	4227542				+	SL1344_3947	P	STM3999	4227569	4230355			polA		DNA polymerase I		has 3'-5' exonuclease, 5'-3' exonuclease and 5'-3'polymerase activities, primarily functions to fill gaps during DNA replication and repair	DNA/RNA replication, recombination, and repair
162	Chr	A	4238795	4238587				+	SL1344_3955	P	STM4009	4238822	4240645			typA		GTP-binding protein		similar to E. coli GTP-binding factor (AAC76868.1)	Translation/protein modification
163	Chr	A	4318368	4318232				-	SL1344_4036	S	STM4087	4317309	4318154	SL1344_4036-4035		glpF		glycerol uptake facilitator protein		similar to E. coli facilitated diffusion of glycerol (AAC76909.1); MIP channel	Transport and binding proteins
164	Chr	A	4330946	4331010				-	SL1344_4048	P	STM4099	4330569	4330886			metJ		repressor of the methionine regulon	transcriptional repressor protein MetJ	when combined with S-adenosylmethionine represses the expression of the methionine regulon and of proteins involved in S-adenosylmethionine synthesis	Regulators
165	Chr	A	4356402	4356504				-	SL1344_4068	I	STM4118	4354747	4356480			yijP		hypothetical membrane protein	hypothetical protein		Putative or unknown function
166	Chr	A	4364442	4364485				+	SL1344_4074	P	STM4125	4364518	4365435			oxyR		hydrogen peroxide-inducible regulon activator	DNA-binding transcriptional regulator OxyR	Activates the expression of a regulon of hydrogen peroxide-inducible genes such as katG, gor, ahpC, ahpF, oxyS, dps, fur and grxA	Regulators
167	Chr	A	4381074	4381150		ppGpp0		-	SL1344_4083	P	STM4139	4380025	4380975			coaA		pantothenate kinase		catalyzes the formation of (R)-4'-phosphopantothenate in coenzyme A biosynthesis	Vitamins and Cofactors
168	Chr	A	4404621	4404714				-	SL1344_4104	P, I	STM4165	4404081	4404569			rsd		hypothetical regulatory protein	anti-RNA polymerase sigma 70 factor	binds specifically to the major sigma factor sigma 70; active in stationary phase	Regulators
169	Chr	A	4433309	4433402				+	SL1344_4124	P	STM4189	4433653	4435209			yjbB		hypothetical membrane protein	transporter	hypothetical protein in metH-pepE intergenic region (SW:YJBB_SALTY); PNaS family	Putative or unknown function
170	Chr	A	4461420	4461346				+	SL1344_4157	P	STM4221	4461453	4463102			pgi		glucose-6-phosphate isomerase		functions in sugar metabolism in glycolysis and the Embden-Meyerhof pathways (EMP) and in gluconeogenesis; catalyzes reversible isomerization of glucose-6-phosphate to fructose-6-phosphate; member of PGI family	Central intermediary metabolism
171	Chr	A	4480034	4479883				+	SL1344_4173	P	STM4236	4480063	4480431			dgkA		diacylglycerol kinase			Fatty acid/lipid metabolism
172	Chr	A	4528878	4528728				+	SL1344_4205	P	STM4269	4528937	4530583			yjcE		hypothetical sodium/hydrogen exchanger family protein	Na/H transport protein	CPA1 family	Putative or unknown function
173	Chr	A	4552072	4552158				+	SL1344_4227	P	STM4290	4552262	4553764			proP		hypothetical amino acid permease	proline/glycine betaine transporter	similar to E. coli low-affinity transport system; proline permease II (AAC77072.1); MFS family	Putative or unknown function
174	Chr	A	4563503	4563442				-	SL1344_4234	P	STM4297	4562489	4563421			melR		melibiose operon regulatory protein	DNA-binding transcriptional regulator MelR	similar to E. coli regulator of melibiose operon (AAC77079.1); AraC/XylS family	Regulators
175	Chr	A	4615363	4615316				-	SL1344_4286	P	STM4349	4614219	4615295		SL1344_4286-4284	yjeQ		hypothetical membrane protein	ribosome-associated GTPase	EngC; RsgA; CpgA; circularly permuted GTPase; ribosome small subunit-dependent GTPase A; has the pattern G4-G1-G3 as opposed to other GTPases; interacts strongly with 30S ribosome which stimulates GTPase activity	Putative or unknown function
176	Chr	A	4650410	4650683				-	SL1344_4322	I	STM4389	4650348	4650623			yjfY		conserved hypothetical protein			Cell surface/envelope
177	Chr	A	4663805	4663689				-	SL1344_4338	P	STM4405	4663081	4663638			ytfJ		hypothetical exported protein			Putative or unknown function
178	Chr	A	4672067	4671911				+	SL1344_4344	P	STM4411	4672145	4672489			ytfP		conserved hypothetical protein			Putative or unknown function
179	Chr	A	4783806	4783982		ppGpp0		+	SL1344_4440	P	STM4509	4784224	4784670					conserved hypothetical protein			Putative or unknown function
180	Chr	A	4864253	4864158				-	SL1344_4513	P	STM4586	4863246	4864115			rob		right origin-binding protein		similar to E. coli right origin-binding protein (AAC77349.1); AraC/XylS family	Regulators
181	SLP1	A	33361	33234		ppGpp0		+	SLP1_0036	P	-	33259	33729			finP		hypothetical transglycosylase
182	SLP1	A	60945	60981				-	SLP1_0065	P	-	59874	60869					hypothetical integrase protein			Putative or unknown function
183	SLP1	A	76024	76065				+	SLP1_0084	P	-	76217	77206			repA2		DNA replication	DNA replication protein
184	SLP2	A	41766	41737				+	SLP2_0053	P	-	41782	42066			pndC		counter protein for PndA			Putative or unknown function
185	Chr	B	46158		45887		271	+	SL1344_0040	P	STM0039	46190	47356	SL1344_0040-0041		nhaA		Na(+)/H(+) antiporter 1	pH-dependent sodium/proton antiporter	exports sodium by using the electrochemical proton gradient to allow protons into the cell; functions in adaptation to high salinity and alkaline pH; activity increases at higher pH; downregulated at acidic pH	Anions/cations and iron carrying compounds
186	Chr	B	93533		93573		40	+	SL1344_0081	P	STM0080	93610	93840					hypothetical lipoprotein			Putative or unknown function
187	Chr	B	95208		95240		32	-	SL1344_0083	P	STM0082	94774	95064		SL1344_0083-0083A			probable secreted protein	hypothetical protein		Putative or unknown function
188	Chr	B	163934		163988		54	-	SL1344_0140	S	STM0140	163211	163831	SL1344_0140-0138		coaE	yacE	Dephospho-CoA kinase		catalyzes the phosphorylation of the 3'-hydroxyl group of dephosphocoenzyme A to form coenzyme A; involved in coenzyme A biosynthesis	Vitamins and Cofactors
189	Chr	B	180940		180886		54	+	SL1344_0154	S	STM0154	181011	182435			lpdA		dihydrolipoamide dehydrogenase		E3 component of pyruvate and 2-oxoglutarate dehydrogenase complex; catalyzes the oxidation of dihydrolipoamide to lipoamide	Central intermediary metabolism
190	Chr	B	361985		362020		35	-	SL1344_0312	P	STM0316	360451	361908			pepD		aminoacyl-histidine dipeptidase precursor		similar to E. coli aminoacyl-histidine dipeptidase; peptidase D (AAC73341.1)	Protein folding, degradation and stabilization
191	Chr	B	450238		450250		12	+	SL1344_0392	P	STM0397	450281	450970	SL1344_0392-0393		phoB		phosphate regulon transcriptional regulatory protein PhoB	transcriptional regulator PhoB	two component response regulator for the phosphate regulon; PhoR phosphorylates PhoB	Regulators
192	Chr	B	848123		848361		238	+	SL1344_0762	P	STM0785	848435	849430			ybhE		conserved hypothetical protein	6-phosphogluconolactonase	catalyzes the hydrolysis of 6-phosphogluconolactone to 6-phosphogluconate	Putative or unknown function
193	Chr	B	909873		909694		179	+	SL1344_0818	P	STM0842	909721	910530			ybiV(1)		conserved hypothetical protein		HAD superfamily	Putative or unknown function
194	Chr	B	945792		945803		11	+	SL1344_0852	P	STM0875	945821	946723			rimK		ribosomal protein S6 modification protein		responsible for the addition of glutamate residues to the C-terminus of ribosomal protein S6	DNA/RNA replication, recombination, and repair
195	Chr	B	993011		993038		27	+	SL1344_0897	P	STM0959	993279	993773			lrp		leucine-responsive regulatory protein	leucine-responsive transcriptional regulator	mediates a global response to leucine; acts as a regulator for several genes involved in the high-affinity branched-chain amino acid transport system	Regulators
196	Chr	B	1041436		1041469		33	+	SL1344_0932	P	STM0995	1041587	1043428			ycbB		hypothetical exported protein	hypothetical protein	similar to E. coli amidase (AAC74011.1)	Putative or unknown function
197	Chr	B	1138456		1138446		10	-	SL1344_1033	P	STM1094	1136960	1138429	SL1344_1033-1032		pipD		hypothetical secreted peptidase	pathogenicity island-encoded protein D	similar to dipeptidase A	Pathogenesis
198	Chr	B	1192501		1192479		22	+	SL1344_1087	P	STM1150	1192559	1194094	SL1344_1087-1088		mdoG		Glucans biosynthesis protein G precursor.	glucan biosynthesis protein G	involved in the biosynthesis of osmoregulated periplasmic glucans; required for the assembly of the polyglucose structure of glucan	Polysaccharide and LPS metabolism
199	Chr	B	1213533		1213561		28	-	SL1344_1109	P	STM1172	1213188	1213481	SL1344_1109-1108		flgM		negative regulator of flagellin synthesis (anti-sigma factor)	anti-sigma-28 factor FlgM	regulates the flagellar specific sigma28 transcription factor	Chemotaxis and motility
200	Chr	B	1242406		1242393		13	+	SL1344_1140	S	STM1203	1242511	1243944			ptsG		PTS system, glucose-specific IIBC component	PTS system glucose-specific transporter subunit IIBC	phosphoenolpyruvate-dependent sugar phosphotransferase system; catalyzes the phosphorylation of incoming sugar substrates concomitant with their translocation across the cell membrane; IIB is phosphorylated by IIA and then transfers the phosphoryl group t	Transport and binding proteins
201	Chr	B	1288534		1289007		473	+	SL1344_1184	P	STM1246	1289191	1289661			pagC		outer membrane invasion protein (PagC)	virulence membrane protein PAGC precursor	(SW:PAGC_SALTY); PhoP regulated; reduced macrophage survival	Pathogenesis
202	Chr	B	1347900		1347986		86	+	SL1344_1246	P	STM1311	1348018	1348359			osmE		osmotically inducible lipoprotein E precursor	DNA-binding transcriptional activator OsmE	osmotically-inducible lipoprotein E; activator of ntr-like gene protein	Stress responses
203	Chr	B	1469736		1469779	ppGpp0	43	-	SL1344_1367	P	STM1435	1469302	1469709			gloA		lactoylglutathione lyase		Ni-dependent; catalyzes the formation of S-lactoylglutathione from methylglyoxal and glutathione	Electron transport/energy metabolism
204	Chr	B	1521918		1521929		11	+	SL1344_1418	P	STM1488	1521955	1523175			mlc		hypothetical regulatory protein	pts operon transcriptional repressor	similar to E. coli NagC-like transcriptional regulator (AAC74666.1); repressor of ptsG and ptsHI; global repressor of carbohydrate metabolism pts operon; NagC/XylR family	Putative or unknown function
205	Chr	B	1554915		1555011		96	+	SL1344_1451	P	STM1521	1555043	1555708			marC		hypothetical membrane protein	multiple drug resistance protein MarC	protein involved in resistance to different drugs (tetracycline, chloramphenicol, beta-lactams, and quinolones); part of the multiple antibiotic resistance (mar) locus, which is composed by the genes marC and marRAB; unknown function	Putative or unknown function
206	Chr	B	1588765		1588785	ppGpp0	20	-	SL1344_1484	P	STM1554	1587258	1588724					conserved hypothetical protein			Putative or unknown function
207	Chr	B	1601980		1601950		30	+	SL1344_1494	P	STM1564	1602034	1602249			yddX		conserved hypothetical protein	biofilm-dependent modulation protein		Putative or unknown function
208	Chr	B	1724828		1724841		13	+	SL1344_1605	P	STM1675	1724854	1725567					hypothetical oxidoreductase		similar to E. coli oxidoreductase (AAC77206.1)	Putative or unknown function
209	Chr	B	1773606		1773642		36	-	SL1344_1651	P, I	STM1719	1772657	1773532			yciL		hypothetical pseudouridine synthase	23S rRNA pseudouridylate synthase B	catalyzes the synthesis of pseudouridine from uracil-2605 in 23S ribosomal RNA	Putative or unknown function
210	Chr	B	1932394		1932354		40	-	SL1344_1814	P	STM1880	1931637	1932296			yebE		conserved hypothetical protein			Putative or unknown function
211	Chr	B	1939895		1939944		49	+	SL1344_1822	P, I	STM1888	1940045	1941487			pykA		pyruvate kinase A		catalyzes the formation of phosphoenolpyruvate from pyruvate	Central intermediary metabolism
212	Chr	B	2146996		2147030		34	-	SL1344_2047	P	STM2070	2146146	2146970	SL1344_2047-2046		yeeZ		conserved hypothetical protein		similar to E. coli enzyme of sugar metabolism (AAC75077.1)	Cell surface/envelope
213	Chr	B	2253919		2253898		21	-	SL1344_2137	P	STM2159	2252176	2253861	SL1344_2137-2136		yehU		hypothetical two-component system sensor kinase		similar to E. coli 2-component sensor protein (AAC75187.1)	Putative or unknown function
214	Chr	B	2253905		2254058		153	+	SL1344_2138	P	STM2160	2254084	2254815			yehV		hypothetical transcriptional regulator		similar to E. coli transcriptional regulator (AAC75188.1); MerR family	Putative or unknown function
215	Chr	B	2261413		2261423		10	+	SL1344_2145	P	STM2167	2261453	2263183			dld		D-lactate dehydrogenase		component of the membrane-bound D-lactate oxidase, FAD-binding, NADH independent	Central intermediary metabolism
216	Chr	B	2275617		2275567		50	+	SL1344_2158	S	STM2181	2275638	2276036	SL1344_2158-2159		yohJ		hypothetical membrane protein	hypothetical protein		Putative or unknown function
217	Chr	B	2361919		2361879		40	-	SL1344_2235	I	STM2265	2360850	2361911	SL1344_2235-2233		ada		ADA regulatory protein	O6-methylguanine-DNA methyltransferase/transcription activator/repressor	ADA regulatory protein; regulatory protein of adaptative response; (SW:ADA_SALTY); AraC/Xyl family	Regulators
218	Chr	B	2387756		2387789		33	-	SL1344_2252	P	STM2283	2386321	2387679	SL1344_2252-2251		glpT		glycerol-3-phosphate transporter	sn-glycerol-3-phosphate transporter	catalyzes the uptake of glycerol-3-phosphate into the cell with the simultaneous export of inorganic phosphate from the cell	Transport and binding proteins
219	Chr	B	2416414		2416475		61	-	SL1344_2279	P	STM2310	2415098	2416393			menF		isochorismate synthase	menaquinone-specific isochorismate synthase	synthesizes isochorismate acid from chorismate	Electron transport/energy metabolism
220	Chr	B	2463114		2463100		14	-	SL1344_2323	P	STM2354	2462207	2462989			hisJ		histidine-binding periplasmic protein		histidine-binding periplasmic protein precursor; HBP (SW:HISJ_SALTY); ABC superfamily binding protein	Amino acid/polyamine metabolism
221	Chr	B	2675556		2675377		179	-	SL1344_2499	P	STM2537	2675364	2675564	SL1344_2492-2489		yfhJ		conserved hypothetical protein			Putative or unknown function
222	Chr	B	2729133		2728570		563	+	SL1344_2547	P	STM2585	2729142	2729588					hypothetical transposase	transposase-like protein
223	Chr	B	2779440		2779096		344	-	SL1344_2602	I	STM2638	2778203	2779159	SL1344_2602-2601		rseB		sigma-E factor regulatory protein RseB precursor	periplasmic negative regulator of sigmaE	periplasmic protein; interacts with the C-terminal domain of RseA and stimulates RseA binding to sigmaE via the cytoplasmic RseA N-terminal domain which then sequesters sigmaE in the membrane thereby preventing sigmaE associated with core RNAP	Regulators
224	Chr	B	2780036		2780495		459	-	SL1344_2603	P	STM2639	2779159	2779809			rseA		sigma-E factor negative regulatory protein	anti-RNA polymerase sigma factor SigE	similar to E. coli anti sigma-E/sigma 24 factor; negative regulatory protein (AAC75625.1)	Regulators
225	Chr	B	2813340		2813316		24	+	SL1344_2629	P	STM2671	2813398	2813916	SL1344_2629-2630		yfiR		hypothetical exported protein	hypothetical protein		Putative or unknown function
226	Chr	B	3184189		3184179		10	-	SL1344_2982	P	STM3004	3183630	3184160	SL1344_2982-2981		nudH	rppH; ygdP	RNA pyrophosphohydrolase	dinucleoside polyphosphate hydrolase	hydrolyzes diadenosine polyphosphate	Regulators
227	Chr	B	3214497		3215111	ppGpp0	614	-	SL1344_3009	P	STM3030	3213855	3214487		SL1344_3010-3009			conserved hypothetical protein			Putative or unknown function
228	Chr	B	3420270		3420351		81	+	SL1344_3206	P	STM3234	3420313	3420678			yhaH		hypothetical membrane protein		similar to E. coli cytochrome (AAC76138.1)	Putative or unknown function
229	Chr	B	3443130		3443022		108	-	SL1344_3225	P	STM3252	3442143	3442976	SL1344_3225-3224		agaR		hypothetical transcriptional repressor		similar to E. coli DeoR-type transcriptional regulator of Aga operon (AAC76165.1); DeoR family	Putative or unknown function
230	Chr	B	3455812		3456078	ppGpp0	266	+	SL1344_3238	P	STM3265	3456032	3456427			yraN		conserved hypothetical protein			Putative or unknown function
231	Chr	B	3501244		3500832		412	-	SL1344_3285	P	yrbF	3500363	3501175	SL1344_3285-3281		yrbF		possible ABC-transport protein, ATP-binding component	ABC transporter ATP-binding protein	ATP-binding subunit of a ABC toluene efflux transporter	Putative or unknown function
232	Chr	B	3566019		3566083		64	-	SL1344_3346	P	STM3374	3564936	3565979	SL1344_3346-3341		mreB		rod shape-determining protein	rod shape-determining protein MreB	functions in MreBCD complex in some organisms	Cell division
233	Chr	B	3569451		3569483		32	+	SL1344_3350	P	STM3377	3569518	3570522	SL1344_3350-3351				conserved hypothetical protein	sulfite oxidase subunit YedY	in E. coli this periplasmic enzyme was found to encode the periplasmic catalytic subunit of an oxidoreductase; sulfite oxidase activity not demonstrated; requires inner membrane anchor protein YedZ	Putative or unknown function
234	Chr	B	3619620		3619645		25	-	SL1344_3411	P	STM3444	3619405	3619599			bfd	yheA	bacterioferritin-associated ferredoxin		regulatory or redox component complexing with Bfr in iron storage and mobility (SW:BFD_SALTY)	Anions/cations and iron carrying compounds
235	Chr	B	3631222		3631243		21	+	SL1344_3426	P	STM3459	3631315	3633222			yheS		probable ABC transporter ATP-binding protein		similar to E. coli ATP-binding component (AAC76377.1); contains duplicated ATPase domain	Putative or unknown function
236	Chr	B	3778333		3778367		34	-	SL1344_3552	P	STM3587	3777018	3778085	SL1344_3552-3550		yhiI		hypothetical HlyD family secretion protein	hypothetical protein	similar to E. coli membrane protein (AAC76512.1)	Putative or unknown function
237	Chr	B	3779676		3779664		12	-	SL1344_3553	P	STM3588	3778391	3779587			yhiN		hypothetical exported protein	hypothetical protein		Putative or unknown function
238	Chr	B	3779788		3779754		34	+	SL1344_3554	P	STM3589	3779941	3781314			pitA		hypothetical low-affinity inorganic phosphate transporter		similar to E. coli low-affinity phosphate transport (AAC76518.1); PiT family	Putative or unknown function
239	Chr	B	3997230		3997218		12	+	SL1344_3740	P	STM3775	3997257	3998639					hypothetical glycosyl hydrolase			Putative or unknown function
240	Chr	B	4167558		4167705		147	-	SL1344_3893	P	STM3938	4166594	4167550	SL1344_3893-3890		hemC		porphobilinogen deaminase		transformation of porphobilinogen to hydroxymethylbilane in porphyrin biosynthesis	Anions/cations and iron carrying compounds
241	Chr	B	4196164		4196205		41	-	SL1344_3921	P	STM3967	4195338	4196150			dlhH	ysgA	hypothetical hydrolase		similar to E. coli enzyme (AAC76833.1)	Stress responses
242	Chr	B	4204979		4205008		29	-	SL1344_3931	P	STM3977	4204469	4204957			rfaH		transcriptional activator	transcriptional activator RfaH	similar to E. coli transcriptional activator that affects biosynthesis of lipopolysaccharide core, F pilin, and haemolysin (AAC76845.1); responsible for full expression of operons rfa, rfb, hly, tra, chu, cps, and kps; may suppress operon polarity	Regulators
243	Chr	B	4281389		4281729		340	+	SL1344_3998	I	STM4049	4281492	4282340			rhaR		L-rhamnose operon transcriptional activator	transcriptional activator RhaR	activates the expression of rhaRS in response to L-rhamnose	Regulators
244	Chr	B	4312610		4312543		67	-	SL1344_4030	P	STM4081	4311703	4312470			tpiA		triosephosphate isomerase		Reversibly isomerizes the ketone sugar dihydroxyacetone phosphate to the aldehyde sugar glyceraldehyde-3-phosphate	Central intermediary metabolism
245	Chr	B	4340994		4342965		1971	+	SL1344_4056	I	STM4106	4341021	4343201			katG		catalase (hydroperoxidase I)		peroxidase/catalase HPI (SW:CATA_SALTY)	Stress responses
246	Chr	B	4398004		4397990		14	+	SL1344_4097	P	STM4158	4398014	4398202					conserved hypothetical protein			Putative or unknown function
247	Chr	B	4463554		4463492		62	+	SL1344_4158	P	STM4222	4463546	4463788	SL1344_4158-4161		yjbE		hypothetical exported protein			hypothetical protein
248	Chr	B	4483740		4483713		27	+	SL1344_4178	P	STM4242	4483854	4485164	SL1344_4178-4179				hypothetical exported protein	conjugative transfer protein	similar to plasmid R64 TraF	Putative or unknown function
249	Chr	B	4550782		4550807		25	-	SL1344_4224	P	STM4287	4550310	4550744			phnO		hypothetical acetyltransferase			Putative or unknown function
250	Chr	B	4675884		4675914		30	-	SL1344_4347	P	STM4414	4675322	4675852			ppa		inorganic pyrophosphatase		catalyzes the hydrolysis of pyrophosphate to phosphate	Central intermediary metabolism
251	Chr	B	4784880		4784864		16	+	SL1344_4441	P	STM4510	4784909	4785643					probable aspartate racemase		similar to E. coli resistance proteins (AAC75879.1)	Putative or unknown function
252	Chr	B	4808032		4808116		84	-	SL1344_4462	I	STM4531	4807850	4808053	SL1344_4462-4461		yjiX		conserved hypothetical protein
253	Chr	B	4862478		4862575		97	+	SL1344_4512	S	STM4585	4862602	4863249			gpmB		probable phosphoglycerate mutase 2		catalyzes reactions involving the transfer of phospho groups between the three carbon atoms of phosphoglycerate	Central intermediary metabolism
254	Chr	B	4866936		4867022		86	+	SL1344_4517	I	STM4590	4866984	4868333			creD		inner membrane protein	hypothetical protein		Stress responses
255	Chr	C	217132	217324				-	SL1344_0187	P, I	STM0186	216394	216849			dksA		dosage-dependent dnaK suppressor protein	RNA polymerase-binding transcription factor	dnaK suppressor protein (SW:DKSA_SALTY); suppresses dnaK deletion	Regulators
256	Chr	C		216900				-	SL1344_0187	S						dksA		dosage-dependent dnaK suppressor protein	RNA polymerase-binding transcription factor	dnaK suppressor protein (SW:DKSA_SALTY); suppresses dnaK deletion	Regulators
257	Chr	C	461435	461285				+	SL1344_0401	P	STM0406	461457	461789			yajC		hypothetical membrane protein	preprotein translocase subunit YajC	member of preprotein translocase; forms a heterotrimer with SecD and SecF; links the SecD/SecF/YajC/YidC complex with the SecY/SecE/SecG complex	Transport and binding proteins
258	Chr	C		461374				+	SL1344_0401	S						yajC		hypothetical membrane protein	preprotein translocase subunit YajC	member of preprotein translocase; forms a heterotrimer with SecD and SecF; links the SecD/SecF/YajC/YidC complex with the SecY/SecE/SecG complex
259	Chr	C	477213	477175				-	SL1344_0418	P	STM0424	476902	477144	SL1344_0418-0415		xseB		exodeoxyribonuclease small subunit	exodeoxyribonuclease VII small subunit	catalyzes the bidirectional exonucleolytic cleavage of DNA	DNA/RNA interactions and degradation
260	Chr	C		477349				-	SL1344_0418	S						xseB		exodeoxyribonuclease small subunit	exodeoxyribonuclease VII small subunit	catalyzes the bidirectional exonucleolytic cleavage of DNA
261	Chr	C	533179	533507				-	SL1344_0469	P	STM0476	531907	533100	SL1344_0469-0468		acrA		acriflavin resistance protein A precursor			Stress responses
262	Chr	C		533567				-	SL1344_0469	S						acrA		acriflavin resistance protein A precursor
263	Chr	C	863416	863548				+	SL1344_0775	S	STM0798	863688	865709			uvrB		excision nuclease ABC subunit B	excinuclease ABC subunit B	The UvrABC repair system catalyzes the recognition and processing of DNA lesions. The beta-hairpin of the Uvr-B subunit is inserted between the strands, where it probes for the presence of a lesion	DNA/RNA replication, recombination, and repair
264	Chr	C		863658				+	SL1344_0775	P	STM0798	863688	865709			uvrB		excision nuclease ABC subunit B	excinuclease ABC subunit B	The UvrABC repair system catalyzes the recognition and processing of DNA lesions. The beta-hairpin of the Uvr-B subunit is inserted between the strands, where it probes for the presence of a lesion	DNA/RNA replication, recombination, and repair
267	Chr	C	1316893	1316658				-	SL1344_1218	P	STM1283	1315138	1316631	SL1344_1218-1216		yeaJ		conserved hypothetical membrane protein		contains diguanylate cyclase/phosphodiesterase domain 1	Putative or unknown function
268	Chr	C		1316757				-	SL1344_1218	P	STM1283	1315138	1316631	SL1344_1218-1216		yeaJ		conserved hypothetical membrane protein		contains diguanylate cyclase/phosphodiesterase domain 1	Putative or unknown function
269	Chr	C	1696685	1696766				-	SL1344_1576	S	STM1646	1694006	1696642	SL1344_1576-1573		ydbH		hypothetical exported protein	hypothetical protein		Putative or unknown function
270	Chr	C		1696902				-	SL1344_1576	S	STM1646	1694006	1696642	SL1344_1576-1573		ydbH		hypothetical exported protein	hypothetical protein		Putative or unknown function
271	Chr	C	1751171	1750645				+	SL1344_1633	P	STM1702	1751199	1753133			rnb		Exoribonuclease II		Involved in mRNA degradation. Hydrolyzes single-stranded polyribonucleotides processively in the 3' to 5' direction	DNA/RNA interactions and degradation
272	Chr	C		1750961				+	SL1344_1633	P	STM1702	1751199	1753133			rnb		Exoribonuclease II		Involved in mRNA degradation. Hydrolyzes single-stranded polyribonucleotides processively in the 3' to 5' direction	DNA/RNA interactions and degradation
273	Chr	C	1837859	1837750				+	SL1344_1711	P	STM1783	1837970	1838554	SL1344_1685-1684		pth		Peptidyl-tRNA hydrolase			Translation/protein modification
274	Chr	C		1837942				+	SL1344_1711	P	STM1783	1837970	1838554			pth		Peptidyl-tRNA hydrolase			Translation/protein modification
275	Chr	C	2311148	2311317				+	SL1344_2191	P	STM2214	2311374	2311946			spr		hypothetical lipoprotein	outer membrane lipoprotein	by similarity, Spr seems to have peptidase activity; involved in thermoresistance	Cell surface/envelope
276	Chr	C		2311208				+	SL1344_2191	P	STM2214	2311374	2311946			spr		hypothetical lipoprotein	outer membrane lipoprotein	by similarity, Spr seems to have peptidase activity; involved in thermoresistance	Cell surface/envelope
277	Chr	C	2326057	2326213				+	SL1344_2204	P	STM2227	2326377	2326604	SL1344_2204-2205		yejL		conserved hypothetical protein			Putative or unknown function
278	Chr	C		2326350				+	SL1344_2204	P	STM2227	2326377	2326604	SL1344_2204-2205		yejL		conserved hypothetical protein			Putative or unknown function
279	Chr	C	2950477	2950607				+	SL1344_2764	P	STM2781	2950949	2951878			virK		virulence protein		similar to E. coli enzyme (AAC73964.1); similar to virK in Shigella	Pathogenesis
280	Chr	C		2950919				+	SL1344_2764	P	STM2781	2950949	2951878			virK		virulence protein		similar to E. coli enzyme (AAC73964.1); similar to virK in Shigella	Pathogenesis
281	Chr	C	3003996	3003866				+	SL1344_2817	S	STM2837	3004213	3004986	SL1344_2817-2818		srlR		glucitol operon repressor	DNA-binding transcriptional repressor SrlR	regulates genes involved in glucitol utilization	Regulators
282	Chr	C		3003910				+	SL1344_2817	S	STM2837	3004213	3004986	SL1344_2817-2818		srlR		glucitol operon repressor	DNA-binding transcriptional repressor SrlR	regulates genes involved in glucitol utilization	Regulators
287	Chr	C	3396690	3396792				+	SL1344_3185	P	STM3211	3397106	3398953			rpoD		RNA polymerase sigma-70 factor			Transcription factors
288	Chr	C		3396578				+	SL1344_3185	P	STM3211	3397106	3398953			rpoD		RNA polymerase sigma-70 factor			Transcription factors
289	Chr	C	3489968	3490098				-	SL1344_3271	P	STM3299	3489346	3489822			greA		transcription elongation factor	transcription elongation factor GreA	necessary for efficient RNA polymerase transcription elongation past template-encoded arresting sites; arresting sites in DNA have the property of trapping a certain fraction of elongating RNA polymerases that pass through, resulting in locked ternary com	Transcription factors
290	Chr	C		3490216				-	SL1344_3271	P	STM3299	3489346	3489822			greA		transcription elongation factor	transcription elongation factor GreA	necessary for efficient RNA polymerase transcription elongation past template-encoded arresting sites; arresting sites in DNA have the property of trapping a certain fraction of elongating RNA polymerases that pass through, resulting in locked ternary com	Transcription factors
291	Chr	C	3673161	3671486				+	SL1344_3462	S	STM3495	3671706	3673838			igaA	yrfF	cytoplasmic membrane protein		similar to E. coli dehydrogenase (AAC76423.1)	Putative or unknown function
292	Chr	C		3673161				+	SL1344_3462	P, I	STM3496	3671706	3673838	SL1344_3462-3465		igaA	yrfF	cytoplasmic membrane protein		similar to E. coli dehydrogenase (AAC76423.1)	Putative or unknown function
293	Chr	C	4624269	4625091				+	SL1344_4295	P	STM4361	4625156	4625464	SL1344_4295-4298		hfq		host factor-I protein(HF-I)	RNA-binding protein Hfq	Stimulates the elongation of poly(A) tails	Regulators
294	Chr	C		4624672				+	SL1344_4295	P	STM4361	4625156	4625464	SL1344_4295-4298		hfq		host factor-I protein(HF-I)	RNA-binding protein Hfq	Stimulates the elongation of poly(A) tails	Regulators
297	Chr	D		285421	285473		52	-	SL1344_0245	P	STM0244	284991	285395	SL1344_0245-0244		rcsF		RcsF protein	outer membrane lipoprotein	similar to E. coli regulator in colanic acid synthesis; interacts with RcsB (AAC73307.1); overexpression confers mucoid phenotype, increases capsule synthesis	Regulators
298	Chr	D		357260	357566		306	+	SL1344_0309	I	STM0309	357278	358333			dbh	dinP	DNA polymerase IV		involved in translesion DNA polymerization with beta clamp of polymerase III; belongs to Y family of polymerases; does not contain proofreading function	Putative or unknown function
299	Chr	D		453902	453848		54	+	SL1344_0395	P	STM0400	454138	455508	SL1344_0395-0396		proY		proline-specific permease ProY		cryptic permease that may be involved in the transport of proline across the inner membrane; in Salmonella typhimurium, the proY gene is silent unless overexpressed on a multicopy plasmid or activated by a proZ mutation	Amino acid/polyamine metabolism
300	Chr	D		696497	695730		767	-	SL1344_0622	I	STM0634	695521	696474			ybeF		lysR-family transcriptional regulator	DNA-binding transcriptional regulator	similar to E. coli transcriptional regulator LysR-type (AAC73730.1); LysR family	Regulators
301	Chr	D		896463	896520		57	-	SL1344_0805	S	STM0830	895525	896271	SL1344_0805-0803		glnH		glutamine-binding periplasmic protein precursor	glutamine ABC transporter periplasmic protein	similar to periplasmic-binding component of ABC transporters	Amino acid/polyamine metabolism
302	Chr	D		1047551	1046997		554	-	SL1344_0936	I	STM0999	1046348	1047439			ompF		outer membrane protein F precursor		outer membrane protein F precursor; porin; (SW:OMPF_SALTY)	Cell surface/envelope
303	Chr	D		1199705	1199805	ppGpp0	100	-	SL1344_1092	P	STM1155	1198757	1199677			htrB		lipid A biosynthesis lauroyl acyltransferase (EC 2.3.1.-) (heat shock protein)		Acylates the intermediate (KDO)2-lipid IVA to form (KDO)2-(lauroyl)-lipid IVA	Polysaccharide and LPS metabolism
304	Chr	D		1414696	1414787		91	+	SL1344_1309	S	STM1375	1414841	1415842			ynhG		hypothetical exported protein	hypothetical protein	contains LysM domain	Putative or unknown function
305	Chr	D		2285752	2285640		112	-	SL1344_2167	P	STM2190	2284334	2285332	SL1344_2167-2165		mglB		D-galactose-binding periplasmic protein precursor		D-galactose-binding periplasmic protein precursor; GDP; D-galactose/D-glucose binding protein; GGBP (SW:DGAL_SALTY); ABC superfamily periplasmic protein	Transport and binding proteins
306	Chr	D		2656287	2656216		71	-	SL1344_2486	S	STM2524	2655117	2656121	SL1344_2486-2485		yfgA		hypothetical DNA-binding protein	cytoskeletal protein RodZ	similar to E. coli membrane protein (AAC75569.1)	Cell division
307	Chr	D		2959887	2960357		470	+	SL1344_2773	P	STM2789	2960408	2961394	SL1344_2773-2778		csiD		Protein csiD.	hypothetical protein	in E. coli this gene is induced by carbon starvation and depends on sigma S and cAMP-CRP; the structure of the Gab protein shows it is a member of non-heme iron (II)-dependent oxygenase superfamily which includes clavamini acid synthases; forms homotetram	Putative or unknown function
308	Chr	D		3584677	3585280		603	+	SL1344_3364	S, I	STM3391	3583693	3586806			acrF		acriflavin resistance protein F		similar to E. coli integral transmembrane protein; acridine resistance protein F (AAC76298.1); RND family	Transport and binding proteins
309	Chr	D		3954907	3955060		153	+	SL1344_3707	P	STM3741	3955090	3955365	SL1344_3707-3710		rpoZ		DNA-directed RNA polymerase omega chain	DNA-directed RNA polymerase subunit omega	promotes RNA polymerase assembly or stability; latches the N- and C-terminal regions of the beta' subunit thereby facilitating its interaction with the beta and alpha subunits	DNA/RNA replication, recombination, and repair
310	Chr	D		4028501	4028601		100	-	SL1344_3773	P	STM3805	4028049	4028396			yidH		conserved hypothetical protein			Cell surface/envelope
311	Chr	D		4544200	4545039		839	+	SL1344_4219	I	STM4283	4544308	4545618			gltP		proton glutamate symport protein	glutamate/aspartate:proton symporter	carrier protein part of the Na(+)-independent, binding-protein-independent glutamate-aspartate transport system	Amino acid/polyamine metabolism
312	Chr	D		4621962	4623923	ppGpp0	1961		SL1344_4293	I	STM4359	4622274	4624130			mutL		DNA mismatch repair protein		This protein is involved in the repair of mismatches in DNA. It is required for dam-dependent methyl-directed DNA mismatch repair. Promotes the formation of a stable complex between two or more DNA-binding proteins in an ATP-dependent manner without itsel
313	Chr	D		4631142	4631401		259	+	SL1344_4300	I	STM4367	4631181	4631606			nsrR	yjeB	nitric oxide sensitive transcriptional repressor	transcriptional repressor NsrR	negatively regulates the transcription of genes upregulated by nitrosative stress	Regulators
314	Chr	D		4703739	4703681	ppGpp0	58	+	SL1344_4369	P	STM4439	4703860	4704246			cybC		soluble cytochrome b562		similar to E. coli cytochrome b562 (AAC77193.1)	Electron transport/energy metabolism
315	Chr	D		4875068	4875148		80	-	SL1344_4523	S	STM4596	4874313	4874984					hypothetical transcriptional regulator protein			Putative or unknown function
285	Chr	E	3368082	3368127				-	SL1344_3157	P	STM3183	3367167	3367994	SL1344_3157-3156		cpdA	icc	cyclic 3',5'-adenosine monophosphate phosphodiesterase			Nucleotide and nucleoside interconversions
286	Chr	E	3368267					-	SL1344_3157	P	STM3183	3367167	3367994	SL1344_3157-3156		cpdA	icc	cyclic 3',5'-adenosine monophosphate phosphodiesterase			Nucleotide and nucleoside interconversions
295	Chr	E	4642703	4642590		L		-	SL1344_4312	I	STM4379	4642267	4642596	SL1344_4295-4298		yjfO		hypothetical exported protein	biofilm stress and motility protein A	in E. coli, mutation of this gene affects biofilm maturation, stress response, and motility	Cell surface/envelope
296	Chr	E	4643009					-	SL1344_4312	P	STM4379	4642267	4642596	SL1344_4312-4311		yjfO		hypothetical exported protein	biofilm stress and motility protein A	in E. coli, mutation of this gene affects biofilm maturation, stress response, and motility	Cell surface/envelope
316	Chr	E	415132	414961				-	SL1344_0360	S	STM0365	414298	414930			yahN		RhtC-like transporter		similar to E. coli cytochrome subunit of dehydrogenase (AAC73431.1)	Putative or unknown function
317	Chr	E	415402					-	SL1344_0360	P	STM0365	414298	414930			yahN		RhtC-like transporter		similar to E. coli cytochrome subunit of dehydrogenase (AAC73431.1)	Putative or unknown function
318	Chr	E	502573	502595				+	SL1344_0442	S	STM0448	502696	503319	SL1344_0442-0443		clpP		ATP-dependent clp protease proteolytic subunit		hydrolyzes proteins to small peptides; with the ATPase subunits ClpA or ClpX, ClpP degrades specific substrates	Protein folding, degradation and stabilization
319	Chr	E	502661					+	SL1344_0442	S	STM0448	502696	503319	SL1344_0442-0443		clpP		ATP-dependent clp protease proteolytic subunit		hydrolyzes proteins to small peptides; with the ATPase subunits ClpA or ClpX, ClpP degrades specific substrates	Protein folding, degradation and stabilization
320	Chr	E	598582	598504				-	SL1344_0529	S	STM0536	597956	598450			ppiB		peptidyl-prolyl cis-trans isomerase B		similar to E. coli peptidyl-prolyl cis-trans isomerase B; rotamase B (AAC73627.1)	Translation/protein modification
321	Chr	E	598636					-	SL1344_0529	P	STM0536	597956	598450			ppiB		peptidyl-prolyl cis-trans isomerase B		similar to E. coli peptidyl-prolyl cis-trans isomerase B; rotamase B (AAC73627.1)	Translation/protein modification
322	Chr	E	626278	626522				-	SL1344_0557	P	STM0569	625123	626370			ybdG		hypothetical membrane protein	hypothetical protein	similar to E. coli transport (AAC73678.1)	Putative or unknown function
323	Chr	E	626391					-	SL1344_0557	I	STM0569	625123	626370			ybdG		hypothetical membrane protein	hypothetical protein	similar to E. coli transport (AAC73678.1)	Putative or unknown function
324	Chr	E	704407	704255				-	SL1344_0630	P	STM0642	703836	704153	SL1344_0630-0626		ybeB		conserved hypothetical protein		similar to ACR plant Iojap protein	Translation/protein modification
325	Chr	E	704319					-	SL1344_0630	P	STM0642	703836	704153	SL1344_0630-0626		ybeB		conserved hypothetical protein		similar to ACR plant Iojap protein	Translation/protein modification
326	Chr	E	1295432	1295582				-	SL1344_1190	S	STM1254	1294980	1295294					hypothetical lipoprotein			Cell surface/envelope
327	Chr	E	1295516					-	SL1344_1190	S	STM1254	1294980	1295294					hypothetical lipoprotein			Cell surface/envelope
328	Chr	E	1379421	1379378				+	SL1344_1278	S	STM1344	1379651	1380364	SL1344_1278-1279		ydiV		conserved hypothetical protein		diguanylate cyclase/phosphodiesterase domain 1	Putative or unknown function
329	Chr	E	1379378					+	SL1344_1278	P	STM1344	1379651	1380364	SL1344_1278-1279		ydiV		conserved hypothetical protein		diguanylate cyclase/phosphodiesterase domain 1	Putative or unknown function
330	Chr	E	1954546	1954759				-	SL1344_1836	P	STM1901	1952678	1954450	SL1344_1829-1828		aspS		Aspartyl-tRNA synthetase		catalyzes a two-step reaction, first charging an aspartate molecule by linking its carboxyl group to the alpha-phosphate of ATP, followed by transfer of the aminoacyl-adenylate to its tRNA; contains discriminating and non-discriminating subtypes	Translation/protein modification
331	Chr	E	1954641						SL1344_1836	S	STM1901	1952678	1954450	SL1344_1829-1828		aspS		Aspartyl-tRNA synthetase		catalyzes a two-step reaction, first charging an aspartate molecule by linking its carboxyl group to the alpha-phosphate of ATP, followed by transfer of the aminoacyl-adenylate to its tRNA; contains discriminating and non-discriminating subtypes	Translation/protein modification
332	Chr	E	2438943	2439167				-	SL1344_2299	S	STM2330	2437841	2438779			lrhA		NADH dehydrogenase operon transcriptional regulator		similar to E. coli NADH dehydrogenase transcriptional regulator; LysR family (AAC75349.1)	Electron transport/energy metabolism
333	Chr	E	2439491					-	SL1344_2299	P	STM2330	2437841	2438779			lrhA		NADH dehydrogenase operon transcriptional regulator		similar to E. coli NADH dehydrogenase transcriptional regulator; LysR family (AAC75349.1)	Electron transport/energy metabolism
334	Chr	E	2704156	2704277				-	SL1344_2525	S	STM2563	2703125	2703889	SL1344_2525-2524		yfhG		hypothetical membrane protein	hypothetical protein	similar to E. coli alpha helix protein (AAC75608.1); regulator of two-component regulator protein; EBP familiiy	Putative or unknown function
335	Chr	E	2704361					-	SL1344_2525	P	STM2563	2703125	2703889	SL1344_2525-2524		yfhG		hypothetical membrane protein	hypothetical protein	similar to E. coli alpha helix protein (AAC75608.1); regulator of two-component regulator protein; EBP familiiy	Putative or unknown function
336	Chr	E	2977813	2978274				+	SL1344_2794	P	STM2809	2978527	2979729			proV		glycine betaine/l-proline transport ATP-binding protein	glycine betaine transporter ATP-binding subunit	with ProWX is involved in the high-affinity uptake of glycine betaine	Amino acid/polyamine metabolism
337	Chr	E	2978465					+	SL1344_2794	P	STM2809	2978527	2979729			proV		glycine betaine/l-proline transport ATP-binding protein	glycine betaine transporter ATP-binding subunit	with ProWX is involved in the high-affinity uptake of glycine betaine	Amino acid/polyamine metabolism
338	Chr	E	3040222	3039861		ppGpp0		+	SL1344_2855	P	STM2875	3040412	3041341			hilD		AraC-family transcriptional regulator	invasion protein regulatory protein	HilD (gi|4455108); helix-turn-helix proteins; AraC family; activator for invasion genes; derepresses hilA expression	Pathogenesis
339	Chr	E	3040377					+	SL1344_2855	S	STM2875	3040412	3041341			hilD		AraC-family transcriptional regulator	invasion protein regulatory protein	HilD (gi|4455108); helix-turn-helix proteins; AraC family; activator for invasion genes; derepresses hilA expression	Pathogenesis
340	Chr	E	3122289	3121895				-	SL1344_2932	P	STM2953	3120208	3121845	SL1344_2910-2907	SL1344_2932-2931	pyrG		CTP synthase		CTP synthase; CTP synthase; cytidine triphosphate synthetase; catalyzes the ATP-dependent amination of UTP to CTP with either L-glutamine or ammonia as the source of nitrogen; in E. coli this enzyme forms a homotetramer	Purine/pyrimidine metabolism
341	Chr	E	3121896					-	SL1344_2932	P	STM2953	3120208	3121845		SL1344_2932-2931	pyrG		CTP synthase		CTP synthase; CTP synthase; cytidine triphosphate synthetase; catalyzes the ATP-dependent amination of UTP to CTP with either L-glutamine or ammonia as the source of nitrogen; in E. coli this enzyme forms a homotetramer	Purine/pyrimidine metabolism
342	Chr	E	3253775	3253677				-	SL1344_3046	P	STM3070	3252597	3253643			epd		D-erythrose 4-phosphate dehydrogenase		NAD-dependent; catalyzes the formation of 4-phosphoerythronate from erythrose 4-phosphate in the biosynthesis of pyridoxine 5'-phosphate	Vitamins and Cofactors
343	Chr	E	3253938					-	SL1344_3046	S	STM3070	3252597	3253643			epd		D-erythrose 4-phosphate dehydrogenase		NAD-dependent; catalyzes the formation of 4-phosphoerythronate from erythrose 4-phosphate in the biosynthesis of pyridoxine 5'-phosphate	Vitamins and Cofactors
344	Chr	E	3334493	3334610				-	SL1344_3124	S	STM3150	3333347	3334465	SL1344_3124-3117		hypO		hydrogenase-2 small chain protein	hydrogenase 2 small subunit	involved in hydrogen uptake	Electron transport/energy metabolism
345	Chr	E	3334567					-	SL1344_3124	P	STM3150	3333347	3334465	SL1344_3124-3117		hypO		hydrogenase-2 small chain protein	hydrogenase 2 small subunit	involved in hydrogen uptake	Electron transport/energy metabolism
346	Chr	E	3698024	3698360				+	SL1344_3482	P	STM3515	3698422	3701127			malT		MalT regulatory protein	transcriptional regulator MalT	Positively regulates the transcription of the maltose regulon whose gene products are responsible for uptake and catabolism of malto-oligosaccharides	Regulators
347	Chr	E	3698332					+	SL1344_3482	P, I	STM3515	3698422	3701127			malT		MalT regulatory protein	transcriptional regulator MalT	Positively regulates the transcription of the maltose regulon whose gene products are responsible for uptake and catabolism of malto-oligosaccharides	Regulators
348	Chr	E	4167719	4167543				+	SL1344_3894	P	STM3939	4167912	4170458	SL1344_3894-3897		cyaA		adenylate cyclase		catalyzes transfer of adenylyl group of ATP from pyrophosphate to the 3'-hydroxyl group to form cyclic AMP	Regulators
349	Chr	E	4167766					+	SL1344_3894	P	STM3939	4167912	4170458	SL1344_3894-3897		cyaA		adenylate cyclase		catalyzes transfer of adenylyl group of ATP from pyrophosphate to the 3'-hydroxyl group to form cyclic AMP	Regulators
350	Chr	E	4318181	4318435				+	SL1344_4037	P	STM4088	4318553	4318792			yiiU		cell division factor ZapB			Putative or unknown function
351	Chr	E	4318496					+	SL1344_4037	P	STM4088	4318553	4318792			yiiU		cell division factor ZapB			Putative or unknown function
352	Chr	F	212528	212471	212481		47	-	SL1344_0182	P	STM0181	211502	212356			panC		Pantoate--beta-alanine ligase		catalyzes the formation of (R)-pantothenate from pantoate and beta-alanine	Vitamins and Cofactors
353	Chr	F	280665	280583	280665	ppGpp0	82	+	SL1344_0240	P	STM0239	280687	281232	SL1344_0240-0241		yaeQ		conserved hypothetical protein		hypothetical 20.8 kDa protein in mesJ-cutF intergenic region (SW:YAEQ_SALTY)	Putative or unknown function
354	Chr	F	961067	961140	961251		184	-	SL1344_0867	P	STM0891	960303	961031			artP		arginine transport ATP-binding protein ArtP	arginine transporter ATP-binding subunit	With ArtMQJI transports arginine across the inner membrane	Amino acid/polyamine metabolism
355	Chr	F	1007398	1007517	1008608		1210	+	SL1344_0906	S, I	STM0969	1007541	1008962			ycaM		probable transport protein		similar to E. coli transport (AAC73985.1); APC family	Amino acid/polyamine metabolism
356	Chr	F	1118564	1118472	1118571		99	-	SL1344_1010	P	STM1070	1117287	1118339			ompA		outer membrane protein A		OmpA is believed to be a porin, involved in diffusion of nonspecific small solutes across the outer membrane. It is the most abundant integral protein of the outer membrane of E. coli, and it is known to play a role as a phage receptor, a mediator of F-fa	Cell surface/envelope
357	Chr	F	1133695	1133876	1133697		179	-	SL1344_1027	P	STM1088	1132772	1133647			pipB		Type III secretion system effector protein, homologous to pipB2, required for colonisation in chicks and for inducing the inflammatory response in the bovine ligated ileal loop model of infection	secreted effector protein	pathogenicity island-encoded protein B; similar to STM2780; secreted by SPI-2; type III secretion; localizes to Salmonella-containing vacuole and host cell membranes	Pathogenesis
358	Chr	F	1326695	1326785	1326789		94	-	SL1344_1225	P	STM1290	1325546	1326541			gapA		glyceraldehyde 3-phosphate dehydrogenase A		catalyzes the formation of 3-phospho-D-glyceroyl phosphate from D-glyceraldehyde 3-phosphate	Central intermediary metabolism
359	Chr	F	1326798	1326848	1326836		38	+	SL1344_1226	P	STM1291	1326883	1327296	SL1344_1226-1227		yeaA		conserved hypothetical protein	methionine sulfoxide reductase B	this stereospecific enzymes reduces the R isomer of methionine sulfoxide while MsrA reduces the S form; provides protection against oxidative stress	Putative or unknown function
360	Chr	F	1365293	1365437	1365418		125	+	SL1344_1265	P	STM1330	1365402	1366238					Putative DNA/RNA non-specific endonuclease			Putative or unknown function
361	Chr	F	1510855	1510855	1510811		44	-	SL1344_1407	S	STM1477	1509397	1510779			ydgI		hypothetical amino acid permease		similar to E. coli arginine/ornithine antiporter (AAC74677.1)	Putative or unknown function
362	Chr	F	1832601	1832692	1832593		99	-	SL1344_1705	S	STM1777	1831307	1832563	SL1344_1705-1703		hemA		Glutamyl-tRNA reductase		catalyzes the formation of glutamate-1-semialdehyde from glutamyl-tRNA(Glu) and NADPH; the second step of the pathway is catalyzed by glutamate-1-semialdehyde aminomutase which results in the formation of 5-aminolevulinic acid; functions in porphyrin (tet	Anions/cations and iron carrying compounds
363	Chr	F	1948286	1948489	1947727		559	-	SL1344_1829	S, I	STM1895	1947641	1948252			ruvA		Holliday junction DNA helicase ruvA.		plays an essential role in ATP-dependent branch migration of the Holliday junction	DNA/RNA replication, recombination, and repair
364	Chr	F	3127757	3127954	3127745	ppGpp0	12	-	SL1344_2938	I	STM2957	3126629	3127924			rumA	ygcA	hypothetical RNA methyltransferase	23S rRNA 5-methyluridine methyltransferase	in E. coli this enzyme catalyzes the SAM-dependent methylation of U1939 in the 23S ribomal RNA; binds an iron-sulfur cluster [4Fe-4S]	Putative or unknown function
365	Chr	F	3217087	3217008	3217119		32	+	SL1344_3013	P	STM3036	3217204	3218010					conserved hypothetical protein			Putative or unknown function
366	Chr	F	3825973	3825850	3825989		16	+	SL1344_3587	P	STM3622	3825989	3827560	SL1344_3587-3589		yhjS		conserved hypothetical protein		similar to E. coli protease (AAC76561.1)	Putative or unknown function
367	Chr	F	3944075	3943916	3944099		24	-	SL1344_3694	P	STM3728	3943540	3943776			rpmB		50S ribosomal subunit protein L28	50S ribosomal protein L28	required for 70S ribosome assembly	Translation/protein modification
368	Chr	F	4526392	4526312	4526401		89	+	SL1344_4203	P	STM4267	4526423	4527091					hypothetical glutathione S transferase			Putative or unknown function
369	Chr	F	4537149	4536893	4537106		43	+	SL1344_4212	P	STM4276	4537151	4537297					hypothetical protein			Putative or unknown function
370	Chr	G	840972					-	SL1344_0753	P	STM0776	839835	840851			galE		UDP-glucose 4-epimerase	UDP-galactose-4-epimerase	UDP-glucose 4-epimerase (SW:GALE_SALTY)	Central intermediary metabolism
371	Chr	G	840876		840882		90	-	SL1344_0753	P	STM0776	839835	840851	SL1344_0753-0750		galE		UDP-glucose 4-epimerase	UDP-galactose-4-epimerase	UDP-glucose 4-epimerase (SW:GALE_SALTY)
372	Chr	G	1321012					+	SL1344_1221		STM1286	1321042	1321788			mipA		hypothetical outer membrane protein	MltA-interacting protein A	scaffolding protein for murein-synthesizing holoenzyme	Putative or unknown function
373	Chr	G	1320958		1320981		23	+	SL1344_1221	P	STM1286	1321042	1321788			mipA		hypothetical outer membrane protein	MltA-interacting protein A	scaffolding protein for murein-synthesizing holoenzyme	Putative or unknown function
374	Chr	G	1512225					-	SL1344_1408	P	STM1478	1511078	1512022			ydgH		hypothetical exported protein	hypothetical protein		Putative or unknown function
375	Chr	G	1512080		1512009		71	-	SL1344_1408	P	STM1478	1511078	1512022			ydgH		hypothetical exported protein	hypothetical protein		Putative or unknown function
376	Chr	G	2487687						SL1344_2348	S	STM2379	2487652	2489712			mnmC		conserved hypothetical protein	5-methylaminomethyl-2-thiouridine methyltransferase	catalyzes the formation of 5-methylaminomethyl-2-thiouridine in position 34 of the anticodon of tRNA molecules	Translation/protein modification
377	Chr	G	2487619		2487586		33	+	SL1344_2348	S	STM2379	2487652	2489712			mnmC		conserved hypothetical protein	5-methylaminomethyl-2-thiouridine methyltransferase	catalyzes the formation of 5-methylaminomethyl-2-thiouridine in position 34 of the anticodon of tRNA molecules	Translation/protein modification
378	Chr	G	3568323					+	SL1344_3349	P	STM3376	3568431	3569405			yhdH		possible oxidoreductase		similar to E. coli dehydrogenase (AAC76285.1)	Putative or unknown function
379	Chr	G	3568391		3568419		28	+	SL1344_3349	P	STM3376	3568431	3569405			yhdH		possible oxidoreductase		similar to E. coli dehydrogenase (AAC76285.1)	Putative or unknown function
380	Chr	H	1893811	1893683				-	SL1344_1767	S	STM1838	1893337	1893480	SL1344_1767-1766		yobF		conserved hypothetical protein			Putative or unknown function
381	Chr	H	1893982	1893528				-	SL1344_1767	P	STM1838	1893337	1893480	SL1344_1767-1766		yobF		conserved hypothetical protein			Putative or unknown function
382	Chr	H	3627219	3627445				-	SL1344_3420	P	STM3453	3626353	3627171			fkpA		FKBP-type peptidyl-prolyl isomerase			Protein folding, degradation and stabilization
383	Chr	H	3627387	3627276				-	SL1344_3420	P	STM3453	3626353	3627171			fkpA		FKBP-type peptidyl-prolyl isomerase			Protein folding, degradation and stabilization	4
384	Chr	H	4876878	4877163				-	SL1344_4525	S	STM4598	4875950	4876666			arcA		global response regulator	two-component response regulator	similar to E. coli negative response regulator of genes in aerobic pathways with sensors ArcB and CpxA (AAC77354.1); OmpR family; regulates genes in aerobic pathways	Anaerobic metabolism
385	Chr	H	4877082	4876955				-	SL1344_4525	P	STM4598	4875950	4876666			arcA		global response regulator	two-component response regulator	similar to E. coli negative response regulator of genes in aerobic pathways with sensors ArcB and CpxA (AAC77354.1); OmpR family; regulates genes in aerobic pathways	Anaerobic metabolism
386	Chr	J	1803508		1803564		56	-	SL1344_1681	P	STM1750	1802856	1803473			tdk		Thymidine kinase		catalyzes the formation of thymidine 5'-phosphate from thymidine	Purine/pyrimidine metabolism
387	Chr	J	1803875		1803845		30	-	SL1344_1681	P	STM1750	1802856	1803473			tdk		Thymidine kinase		catalyzes the formation of thymidine 5'-phosphate from thymidine	Purine/pyrimidine metabolism
388	Chr	J	2610498		2610412		86	-	SL1344_2461	P	STM2498	2609749	2610375	SL1344_2461-2460		upp		uracil phosphoribosyltransferase		Catalyzes the formation of uracil and 5-phospho-alpha-D-ribosy 1-diphosphate from UMP and diphosphate	Nucleotide and nucleoside interconversions
389	Chr	J	2610419		2610498		79	-	SL1344_2461	S	STM2498	2609749	2610375	SL1344_2461-2460		upp		uracil phosphoribosyltransferase		Catalyzes the formation of uracil and 5-phospho-alpha-D-ribosy 1-diphosphate from UMP and diphosphate	Nucleotide and nucleoside interconversions
390	Chr	K	2039676		2039774		98	-	SL1344_1927A	P	-	2039416	2039658					conserved hypothetical protein			Putative or unknown function
391	Chr	K	2039809					-	SL1344_1927A	S	-	2039416	2039658					conserved hypothetical protein			Putative or unknown function
392	Chr	K	2039819					-	SL1344_1927A	S	-	2039416	2039658					conserved hypothetical protein			Putative or unknown function
393	Chr	K	2039908					-	SL1344_1927A	S	-	2039416	2039658					conserved hypothetical protein			Putative or unknown function
394	Chr	L	4602169		4601310		859	-	SL1344_4274	I	STM4337	4601237	4601824			ecnR		transcriptional regulatory protein		LuxR family	Regulators
395	Chr	L			4601791		378	-	SL1344_4274	I	STM4337	4601237	4601824			ecnR		transcriptional regulatory protein		LuxR family	Regulators
399	Chr	N	1192347	1192537				-	SL1344_1086	P	STM1149	1191133	1192287			mdoC		Glucans biosynthesis protein C		required for the transfer of succinyl residues to the glucan backbone	Cell surface/envelope
400	Chr	N	1192474	1192792				-	SL1344_1086	S	STM1149	1191133	1192287			mdoC		Glucans biosynthesis protein C		required for the transfer of succinyl residues to the glucan backbone	Cell surface/envelope
401	Chr	N	1192739					-	SL1344_1086	S	STM1149	1191133	1192287			mdoC		Glucans biosynthesis protein C		required for the transfer of succinyl residues to the glucan backbone	Cell surface/envelope
402	Chr	P		3494689	3494878		189	+	SL1344_3277	S, I	STM3305	3494764	3495735			ispB		octaprenyl-diphosphate synthase			Electron transport/energy metabolism
403	Chr	P		3494623				+	SL1344_3277	S, I	STM3305	3494764	3495735			ispB		octaprenyl-diphosphate synthase			Electron transport/energy metabolism
265	Chr	R	1066277	1066440		wt		+	SL1344_0958	P	STM1020	1066521	1067123					Gifsy-2 bacteriophage protein	hypothetical protein		Transposon functions/phage
266	Chr	R		1066336		ppGpp0		+	SL1344_0958	S	STM1020	1066521	1067123					Gifsy-2 bacteriophage protein	hypothetical protein		Transposon functions/phage
283	Chr	R	3237559	3237510		ppGpp0		-	SL1344_3031	P	STM3055	3236308	3237402			gcvT		Aminomethyltransferase	glycine cleavage system aminomethyltransferase T	catalyzes the transfer of a methylene carbon from the methylamine-loaded GcvH protein to tetrahydrofolate, causing the release of ammonia and the generation of reduced GcvH protein	Amino acid/polyamine metabolism
284	Chr	R		3237665		wt		-	SL1344_3031	S	STM3055	3236308	3237402	SL1344_3031-3029		gcvT		Aminomethyltransferase	glycine cleavage system aminomethyltransferase T	catalyzes the transfer of a methylene carbon from the methylamine-loaded GcvH protein to tetrahydrofolate, causing the release of ammonia and the generation of reduced GcvH protein	Amino acid/polyamine metabolism
396	Chr	R	4662316	4661682		ppGpp0		+	SL1344_4337	P	STM4404	4662351	4663091			cysQ		cysQ protein	adenosine-3'(2'),5'-bisphosphate nucleotidase	catalyzes the formation of AMP from adenosine-3',5'-bisphosphate	Central intermediary metabolism
397	Chr	R		4661963		ppGpp0		+	SL1344_4337	P	STM4404	4662351	4663091			cysQ		cysQ protein	adenosine-3'(2'),5'-bisphosphate nucleotidase	catalyzes the formation of AMP from adenosine-3',5'-bisphosphate	Central intermediary metabolism
398	Chr	R		4662084		wt		+	SL1344_4337	P	STM4404	4662351	4663091			cysQ		cysQ protein	adenosine-3'(2'),5'-bisphosphate nucleotidase	catalyzes the formation of AMP from adenosine-3',5'-bisphosphate	Central intermediary metabolism
404	Chr	R			238513	wt		-	SL1344_0203	P	STM0202	237207	238487			hemL		Glutamate-1-semialdehyde 2,1-aminomutase		Converts (S)-4-amino-5-oxopentanoate to 5-aminolevulinate during the porphyrin biosynthesis pathway	Anions/cations and iron carrying compounds
405	Chr	R		238518		ppGpp0		-	SL1344_0203	P	STM0202	237207	238487			hemL		Glutamate-1-semialdehyde 2,1-aminomutase		Converts (S)-4-amino-5-oxopentanoate to 5-aminolevulinate during the porphyrin biosynthesis pathway	Anions/cations and iron carrying compounds
406	Chr	R	797018		797002	wt		-	SL1344_0712	P	STM0730	795365	796648			gltA		citrate synthase	type II citrate synthase	type II enzyme; in E. coli this enzyme forms a trimer of dimers which is allosterically inhibited by NADH and competitively inhibited by alpha-ketoglutarate; allosteric inhibition is lost when Cys206 is chemically modified which also affects hexamer forma	Central intermediary metabolism
407	Chr	R	796944		797031	ppGpp0		-	SL1344_0712	S	STM0730	795365	796648			gltA		citrate synthase	type II citrate synthase	type II enzyme; in E. coli this enzyme forms a trimer of dimers which is allosterically inhibited by NADH and competitively inhibited by alpha-ketoglutarate; allosteric inhibition is lost when Cys206 is chemically modified which also affects hexamer forma	Central intermediary metabolism
408	Chr	R			1856628	wt		+	SL1344_1729	S	STM1801	1856662	1858395			cvrA	ycgO	Cell volume regulation protein A. Cell volume regulation protein A homolog.	potassium/proton antiporter	the Vibrio parahaemolyticus gene VP2867 was found to be a potassium/proton antiporter; can rapidly extrude potassium against a potassium gradient at alkaline pH when cloned and expressed in E. coli	Cell surface/envelope
409	Chr	R		1856620		ppGpp0		+	SL1344_1729	P	STM1801	1856662	1858395			cvrA	ycgO	Cell volume regulation protein A. Cell volume regulation protein A homolog.	potassium/proton antiporter	the Vibrio parahaemolyticus gene VP2867 was found to be a potassium/proton antiporter; can rapidly extrude potassium against a potassium gradient at alkaline pH when cloned and expressed in E. coli	Cell surface/envelope
410	Chr	R			1874524	wt		-	SL1344_1747	P	STM1818	1872787	1874472			fadD		long-chain-fatty-acid--CoA ligase	Activates fatty acids by binding to coenzyme A		Central intermediary metabolism
411	Chr	R			1874551	ppGpp0		-	SL1344_1747	P	STM1818	1872787	1874472			fadD		long-chain-fatty-acid--CoA ligase	Activates fatty acids by binding to coenzyme A		Central intermediary metabolism
412	Chr	R	2529465		2529335	wt		-	SL1344_2381	P	STM2415	2527879	2529294			gltX		Glutamyl-tRNA synthetase		Charges one glutamine molecule and pairs it to its corresponding RNA trinucleotide during protein translation	Translation/protein modification
413	Chr	R		2529353		ppGpp0		-	SL1344_2381	S	STM2415	2527879	2529294			gltX		Glutamyl-tRNA synthetase		Charges one glutamine molecule and pairs it to its corresponding RNA trinucleotide during protein translation	Translation/protein modification
414	Chr	R			3281632	wt		+	SL1344_3075	P	STM3100	3281647	3282351	SL1344_3075-3079		yggS		conserved hypothetical protein		enzyme with a TIM-barrel fold	Putative or unknown function
415	Chr	R		3281609		ppGpp0		+	SL1344_3075	S	STM3100	3281647	3282351	SL1344_3075-3079		yggS		conserved hypothetical protein		enzyme with a TIM-barrel fold	Putative or unknown function
416	Chr	R	3576658		3571374	wt		+	SL1344_3352	S	STM3379	3571515	3571985	SL1344_3352-3353		accB		biotin carboxyl carrier protein	acetyl-CoA carboxylase biotin carboxyl carrier protein subunit	composes the biotin carboxyl carrier protein subunit of the acetyl-CoA carboxylase complex, the enzyme that catalyzes the carboxylation of acetyl-CoA to malonyl-CoA, which in turn controls the rate of fatty acid metabolism	Fatty acid/lipid metabolism
417	Chr	R		3571221		ppGpp0		+	SL1344_3352	P	STM3379	3571515	3571985	SL1344_3352-3353		accB		biotin carboxyl carrier protein	acetyl-CoA carboxylase biotin carboxyl carrier protein subunit	composes the biotin carboxyl carrier protein subunit of the acetyl-CoA carboxylase complex, the enzyme that catalyzes the carboxylation of acetyl-CoA to malonyl-CoA, which in turn controls the rate of fatty acid metabolism	Fatty acid/lipid metabolism
418	Chr	R			3604281	wt		-	SL1344_3380	P	STM3413	3603883	3604251			yhdN		conserved hypothetical protein			Putative or unknown function
419	Chr	R		3604290		ppGpp0		-	SL1344_3380	S	STM3413	3603883	3604251			yhdN		conserved hypothetical protein			Putative or unknown function
420	Chr	R	3624439		3624439	ppGpp0		-	SL1344_3415	S	STM3448	3623817	3624191	SL1344_3415-3413		rpsL		30S ribosomal subunit protein S12	30S ribosomal protein S12	interacts with and stabilizes bases of the 16S rRNA that are involved in tRNA selection in the A site and with the mRNA backbone; located at the interface of the 30S and 50S subunits, it traverses the body of the 30S subunit contacting proteins on the oth	Translation/protein modification
421	Chr	R		3624359		wt		-	SL1344_3415	P	STM3448	3623817	3624191	SL1344_3415-3413		rpsL		30S ribosomal subunit protein S12	30S ribosomal protein S12	interacts with and stabilizes bases of the 16S rRNA that are involved in tRNA selection in the A site and with the mRNA backbone; located at the interface of the 30S and 50S subunits, it traverses the body of the 30S subunit contacting proteins on the oth	Translation/protein modification
422	Chr	R	3871488		3871656	ppGpp0		-	SL1344_3628	S	STM3663	3870706	3871530	SL1344_3586-3580		bax		hypothetical exported amidase	hypothetical protein	similar to E. coli ATP-binding protein (AAC76594.1)	Putative or unknown function
423	Chr	R		3871627		wt		-	SL1344_3628	P	STM3663	3870706	3871530	SL1344_3586-3580		bax		hypothetical exported amidase	hypothetical protein	similar to E. coli ATP-binding protein (AAC76594.1)	Putative or unknown function
424	Chr	R			4263010	ppGpp0		+	SL1344_3979	S	-	4263074	4263385	SL1344_3979-3980				conserved hypothetical protein			Putative or unknown function
425	Chr	R		4263060		wt		+	SL1344_3979	P	-	4263074	4263385	SL1344_3979-3980				conserved hypothetical protein			Putative or unknown function
426	Chr	R		4663788	4663889	wt		+	SL1344_4339	P	STM4406	4663965	4664171			ytfK		conserved hypothetical protein
427	Chr	R		4663853		ppGpp0		+	SL1344_4339	S	ytfK	4663965	4664171			ytfK		conserved hypothetical protein			Putative or unknown function
428	Chr	R			4666503	wt		-	SL1344_4341	P	STM4408	4665782	4666420		SL1344_4341-4340	msrA		peptide methionine sulfoxide reductase	methionine sulfoxide reductase A	this stereospecific enzymes reduces the S isomer of methionine sulfoxide while MsrB reduces the R form; provides protection against oxidative stress	Translation/protein modification
429	Chr	R		4666512		ppGpp0		-	SL1344_4341	S	STM4408	4665782	4666420		SL1344_4341-4340	msrA		peptide methionine sulfoxide reductase	methionine sulfoxide reductase A	this stereospecific enzymes reduces the S isomer of methionine sulfoxide while MsrB reduces the R form; provides protection against oxidative stress	Translation/protein modification
430	Chr	R			4715415	wt		-	SL1344_4382	P	STM4452	4713136	4715274	SL1344_4382-4381		nrdD		anaerobic ribonucleoside-triphosphate reductase	anaerobic ribonucleoside triphosphate reductase	Catalyzes the reduction of nucleoside 5'-triphosphates to 2'-deoxynucleoside 5'-triphosphates	Anaerobic metabolism
431	Chr	R		4715452		ppGpp0		-	SL1344_4382	S	STM4452	4713136	4715274	SL1344_4382-4381		nrdD		anaerobic ribonucleoside-triphosphate reductase	anaerobic ribonucleoside triphosphate reductase	Catalyzes the reduction of nucleoside 5'-triphosphates to 2'-deoxynucleoside 5'-triphosphates	Anaerobic metabolism
Ramachandran et al., (2012) BMC Genomics 13: 25
