# Supplementary material for: The Primary Transcriptome of Salmonella enterica Serovar Typhimurium and Its Dependence on ppGpp during Late Stationary Phase
Source: PLoS One. 2014 Mar 24;9(3):e92690. doi: 10.1371/journal.pone.0092690 (PMC3963941; doi:10.1371/journal.pone.0092690)
Supplement: Table S3 — TSSs and ppGpp-dependent expression of candidate LSP ncRNAs. (XLSX) [file pone.0092690.s009.xlsx]

## Sheet: Table S3
Table S3: TSSs and ppGpp-dependent expression of candidate LSP ncRNAs
Columns W and X: red font = ppGpp-activated, green font = ppGpp-repressed
Column I: Orientation of ncRNA strand relative to flanking gene strands. Candidate antisense RNAs were defined as directly opposing a CDR
Unique ID	Genome	ncRNA ID	Strand	TSS	TSS + 50 nt	ID of upstream ORF or opposing ORF	Upstream gene name or opposing gene name	Orientation of candidate ncRNA strand relative to flanking genes	ID of downstream ORF	Downstream gene name	Comments	Promoter Sequence (-50 --> +1) 5' ----> 3' (putative -10 region underlined)						LSP_WT_NE_read count	LSP_ppGpp0_NE_read count	LSP ppGpp0/ Wt	LSP log2 (ppGpp0/ Wt)	Discriminator region	% GC content of discriminator region
1	Chr	LSPncRNA10	-	29825	29775	SL1344_0025	bcfE	asRNA	-	-		CCGGCTTTCAACGGATAGACCACCGAGTCGGCATTATTGATACTGATGGTA						1	0	1	0	TGATGGT	42.8571
2	Chr	LSPncRNA167	+	37176	37226	SL1344_0034	STM0033	asRNA	-	-		GCATGGTGTGGTCAGGTTGAATATTGTTAACCTGCTTCATATAGTTAACTA						4	6	1.5	0.584963	GTTAACT	28.5714
3	Chr	LSPncRNA13	-	44810	44760	SL1344_0039	STM0038	asRNA	-	-		CTGATCTAATGCGTAATTATAACGATCGAAATGCGTAATAAAATAAAACCC						0	2	2	1	TAAAACC	28.5714
4	Chr	LSPncRNA174	+	52158	52208	SL1344_0043	STM0042	− + −	SL1344_0044	rpsT		ACTTTCAAGTATTACGTGACTAAGGGAGGGGTAGCTGAAAAAATAGGCTGG						0	4	4	2	TAGGCTG	57.1429
5	Chr	LSPncRNA20	-	92148	92098	SL1344_0079	fixX	+ − +	SL1344_0080	yaaU		GTTCCTGGGCTGCTGCATGGTGATGTCCTGTTTCAACACGGGCAAAGCGCA						3	18	6	2.58496	AAAGCGC	57.1429
6	Chr	LSPncRNA180	+	103692	103742	SL1344_0092	pdxA	asRNA	-	-		ATCCCTGGTATTTTAGCACGGGCAGGCCCTGATCGTGGTACATTGCCAGCA						1	2	2	1	TGCCAGC	71.4286
7	Chr	LSPncRNA181	+	105544	105594	SL1344_0093	surA	asRNA	-	-		ACCCCCATCTTCTGACCCATCTGCAGGATAATTTGATCCATAATCAAACGT						0	3	3	1.58496	TCAAACG	42.8571
8	Chr	LSPncRNA184	+	119968	120018	SL1344_0105	yabI	asRNA	-	-		GCGATGCCGCCAAGCGCCATCACGTTATTGACCGCGATACCCTGATCGGTA						10	10	1	0	GATCGGT	57.1429
9	Chr	LSPncRNA21	-	129006	128956	-	sgrS	+ − −	SL1344_0101	araD		TTGACGCCTTACCGGGCCTACAGGTTATGCAATATCACCCGGTTGCCATTA						18	20	1.11111	0.152003	TGCCATT	42.8571
10	Chr	LSPncRNA186	+	139679	139729	SL1344_0118	fruR	+ + +	SL1344_0119	yabB		CGTTAAACAGGCACTGTTAACACGGTGCAATATGTCCTAAAATGCCGCTCG						1	7	7	2.80735	GCCGCTC	85.7143
11	Chr	LSPncRNA22	-	146242	146192	SL1344_0124	murF	asRNA	-	-		CCACATCTTCCATCGCGGCGCTGCGTGATCCTTTCACTAAAATAGTCATCA						2	2	1	0	AGTCATC	42.8571
12	Chr	LSPncRNA23	-	151123	151073	SL1344_0128	murG	+ − +	SL1344_0129	murC		GCAGTTTTGCCAGTTGTTGTGTATTCATTCTTTACGCCATTAACTCCAATA						15	3	0.2	-2.32193	CTCCAAT	42.8571
13	Chr	LSPncRNA24	-	152516	152466	SL1344_0129	murC	asRNA	-	-		TAACGCGCAATTTTGCCAACATTTCCTGCGCCTTGCACTAATATCAAGTCG						0	12	12	3.58496	TCAAGTC	42.8571
14	Chr	LSPncRNA25	-	185644	185594	SL1344_0157	yacH	− − +	SL1344_0159	acnB		AGCAACATAAAAAAGTGGCTGAATCGTTAAGGATGGTCTAATGCTCTACTG						1	4	4	2	CTCTACT	42.8571
15	Chr	LSPncRNA187	+	201690	201740	SL1344_0172	yadF	asRNA	-	-		CAGACGTTGCTCTTCGGGCATTTTTCCCAACAGCGAGCTATGTTTAAGCCA						5	4	0.8	-0.321928	TTAAGCC	42.8571
16	Chr	LSPncRNA188	+	211569	211619	SL1344_0182	panC	asRNA	-	-		CGCTTTGATTATCGATCAGACGCGCCTGACCCAGCCAGGCGGCAGCCAGAA						1	0	1	0	AGCCAGA	57.1429
17	Chr	LSPncRNA189	+	212381	212431	SL1344_0182	panC	− + −	SL1344_0183	panB	Opposite 5' UTR of SL1344_0182	AGCGGCAGGGTTTCAATGATTAGCACAACAAAACTCCTTGAGTTGCTTGAT						4	9	2.25	1.16993	TGCTTGA	42.8571
18	Chr	LSPncRNA190	+	217570	217620	SL1344_0188	sfsA	asRNA	-	-		CAGTCAATTCCCAGGTATGCGGATATTTGCGTTTAGTATTTTCTGATGTCG						1	1	1	0	TGATGTC	42.8571
19	Chr	LSPncRNA191	+	247264	247314	SL1344_0211	cdaR	+ + −	SL1344_0212	yaeH		GAACAGCGTTAAGCCCGGCGGCGCTACGCTTATCAGGCCTACGGGGATATA						3	13	4.33333	2.11548	GGGATAT	42.8571
20	Chr	LSPncRNA27	-	255133	255083	SL1344_0217	rpsB	+ − +	SL1344_0218	tsf	Opposite 5' UTR of SL1344_0217	CGTGATACTACCTGGTCTATAAGGGCTCTCCCCTTCATATTTCGAGCCGCA						4	12	3	1.58496	GAGCCGC	85.7143
21	Chr	LSPncRNA192	+	287832	287882	SL1344_0248	abc	asRNA	-	-		GAAAATCATGCCGATTTGACGGCGAGCTTTGGTCAACTCAGACTCTGAAAG						3	8	2.66667	1.41504	TCTGAAA	28.5714
22	Chr	LSPncRNA193	+	309147	309197	SL1344_0264	STM0270	asRNA	-	-		GACGTGCTCATGCGCCATCGTTTTCCTGAGCATGAAAGGTACAATGGGCCA						0	4	4	2	ATGGGCC	71.4286
23	Chr	LSPncRNA28	-	317154	317104	SL1344_0271	STM0276	asRNA	-	-		GCTCGGGGAAACCACGGCGACAATCAGGTCGGTGAAGGTATACTTGAGGTA						1	4	4	2	TTGAGGT	42.8571
24	Chr	LSPncRNA29	-	318940	318890	SL1344_0274	STM0279	asRNA	-	-		GCTGGGCGATACCATTGCAATAATCAGATCTGTGAAAGTGTACTTGAGGTA						1	4	4	2	TTGAGGT	42.8571
25	Chr	LSPncRNA30	-	329063	329013	SL1344_0283	STM0288	asRNA	-	-		TCTTATCGGTGCCTCCCCCTGAAACTGAATAAACAATTTATAATTCCCTTC						0	6	6	2.58496	TTCCCTT	42.8571
26	Chr	LSPncRNA194	+	350698	350748	SL1344_0303	STM0307	asRNA	-	-		CGGTTTCCAGTTGTTGGTGAAGTTTTTTGATCCGGGTAATCTGATCGTTTG						1	1	1	0	ATCGTTT	28.5714
27	Chr	LSPncRNA195	+	356936	356986	SL1344_0308	yafK	asRNA	-	-		ATCTGAATATAGACCGGTGAGCCCATTAACTGCTGCTTATACTCTTTACTG						1	4	4	2	CTTTACT	28.5714
28	Chr	LSPncRNA31	-	368221	368171	SL1344_0318	proA	+ − +	SL1344_tRNA0005	-		TGAGAAGGGTGTGTTCACGCGGGTGAATCACGGGGTAGAAGGTTAAAACTA						3	3	1	0	TAAAACT	14.2857
29	Chr	LSPncRNA196	+	381314	381364	SL1344_0333	stbC	asRNA	-	-		ATGGATACGGTTGAGGAACGACTTTGACTGGACTGGTTATAATTCATGGCG						0	2	2	1	TCATGGC	57.1429
30	Chr	LSPncRNA197	+	414686	414736	SL1344_0360	yahN	asRNA	-	-		GCGGCGTCGCCTGGTGGCGAATACTGTTCCAGGCGAACCATAATAAATAGG						1	1	1	0	TAAATAG	14.2857
31	Chr	LSPncRNA32	-	418388	418338	SL1344_0363	prpB	+ − +	SL1344_0364	prpC		TGAGGCGTGTAGGCCGTACCGTAGGCGGGTTAAACGTAGTGCCATCCGGCA						13	1	0.0769231	-3.70044	ATCCGGC	71.4286
32	Chr	LSPncRNA33	-	437082	437032	SL1344_0378	yaiB	+ − +	SL1344_0379	psiF		AGTCTGGCTGTTACTGGCAAAAATACCACCCGGCTGTAAAAGTATTACTTA						6	4	0.666667	-0.584963	ATTACTT	14.2857
33	Chr	LSPncRNA34	-	459163	459113	SL1344_0399	queA	asRNA	-	-		CAGCAAATCGCCAGGGTTGAGCTTATCGAGCAGATCGGTGAAAGTACCGTG						1	4	4	2	GTACCGT	57.1429
34	Chr	LSPncRNA198	+	466650	466700	SL1344_0406	yajD	+ + −	SL1344_0407	tsx	Opposite Stnc1060*	TTTTGTTTTTAAGTCCTGCCGATACTGGCGAGCAGAGTAGAATCAGCGGTA						17	45	2.64706	1.40439	CAGCGGT	71.4286
35	Chr	LSPncRNA199	+	468098	468148	SL1344_0407	tsx	− + −	SL1344_0408	yajI		TGCGCATTTTAGACGCGGCGACAGTACTATCTTTCATGAATATTACCAATC						1	12	12	3.58496	TACCAAT	28.5714
36	Chr	LSPncRNA35	-	477698	477648	SL1344_0419	thiI	asRNA	-	-		AATCCGCCGCCAACATAGCGCTCCACTTCAATGGAGCTAAACTCATGCTTA						0	4	4	2	CATGCTT	42.8571
37	Chr	LSPncRNA200	+	514487	514537	SL1344_0451	cof	asRNA	-	-		GCCACACCTTTCGGTTATCGGACATTGTGGTAATCAAGCGGTATCACACTT						34	9	0.264706	-1.91754	TCACACT	42.8571
38	Chr	LSPncRNA201	+	523885	523935	SL1344_0460	ybaZ	− + −	SL1344_0461	ylaB		CCGATGCCTGATGGGTTGCAATTGCACGATATAGCAGTGATAATGCGCCTG						87	151	1.73563	0.795461	TGCGCCT	71.4286
39	Chr	LSPncRNA202	+	524149	524199	SL1344_0461	ylaB	asRNA	-	-		GTAGCGGGTAGGGGTTTACTGTATAACCAGCCCTGACCATAATGTACGCCA						1	3	3	1.58496	GTACGCC	71.4286
40	Chr	LSPncRNA203	+	539178	539228	SL1344_0474	priC	− + +	SL1344_0476	apt		TCAATTCAACACCCCGATGAAAATAAGACAGGCTGTGCTACAGTAGCCTTC						4	5	1.25	0.321928	TAGCCTT	42.8571
41	Chr	LSPncRNA36	-	543368	543318	SL1344_0479	recR	+ − +	SL1344_0480	htpG		TTCATGTGGATAGACCTCAACAATGCCATTTTTAATGGTAAAAATACGTTG						2	3	1.5	0.584963	ATACGTT	28.5714
42	Chr	LSPncRNA204	+	552252	552302	SL1344_0486	fsr	asRNA	-	-		AGTAGCTACTGATGCTCGCCATATAAAAATATTTCGAGAAAATGAGTAGCA						0	2	2	1	GAGTAGC	57.1429
43	Chr	LSPncRNA37	-	569004	568954	SL1344_0501	ybbP	asRNA	-	-		AAACCGGCGCGAAATTATTCACATCATGAATCATCCGCTAAACTGTCGGAA						4	9	2.25	1.16993	TGTCGGA	57.1429
44	Chr	LSPncRNA205	+	597451	597501	SL1344_0528	lpxH	asRNA	-	-		TTTCCATTTCGGCGACGACGGTCTGCGCATTGACGTCCATAATATCCAGCG						0	5	5	2.32193	ATCCAGC	57.1429
45	Chr	LSPncRNA206	+	597580	597630	SL1344_0528	lpxH	asRNA	-	-		GGAACAGTCGTTGCACCCACGGATTATGGACTTTGGCGCGAAACGCCTGAT						1	8	8	3	CGCCTGA	71.4286
46	Chr	LSPncRNA207	+	597731	597781	SL1344_0528	lpxH	asRNA	-	-		TTCGCGGGCAAAGCGTTTGCCAATCAGGAAGTCGCGATTACCATGAATAAA						1	1	1	0	TGAATAA	14.2857
47	Chr	LSPncRNA208	+	611422	611472	SL1344_0543	fimY	asRNA	-	-		GCGCCTCAATACAGGAGACAGGTAGCGCCTCCATATCTACAATCAGTTGTC						1	2	2	1	CAGTTGT	42.8571
48	Chr	LSPncRNA38	-	621252	621202	SL1344_0552	STM0564	+ − +	SL1344_0553	STM0565		AACATCGAGATTTCCAGTCGTGGGTTATTTCAATGGTGTTATAATACGTTA						7	6	0.857143	-0.222392	ATACGTT	28.5714
49	Chr	LSPncRNA39	-	655710	655660	SL1344_0582	fepB	− − +	SL1344_0583	entC	Opposite 5' UTR of SL1344_0583	GGCCAGTGACATATCCATATCATCCTCCAATGATAAAGGCTTATATACACT						1	4	4	2	TATACAC	28.5714
50	Chr	LSPncRNA40	-	669923	669873	SL1344_0595	dsbG	− − +	SL1344_0596	ahpC	Opposite 5' UTR of SL1344_0596	TTTTGAAAGGTTTGATTTTGGTGTTAATTAAGGACATCTATACTTCCTCCG						4	0	0.25	-2	TTCCTCC	57.1429
51	Chr	LSPncRNA41	-	670581	670531	SL1344_0596	ahpC	+ − +	SL1344_0597	ahpF	Opposite 3' UTR of SL1344_0596	GAAACAATTTCCAAAGTATTTCACGTCAGAGTAAGGCGGCTAGCCTGAGAA						0	1	1	0	CCTGAGA	57.1429
52	Chr	LSPncRNA212	+	684869	684919	SL1344_0610	citE	asRNA	-	-		GGCGTTGAGATTCATTTTTCTGCGTCATTTTTTTGCCTTATTCTTCGCGAA						1	0	1	0	TTCGCGA	57.1429
53	Chr	LSPncRNA42	-	696680	696630	SL1344_0622	ybeF	+ − +	SL1344_0623	lipB		ATATGATTTGAATGCTTTACTTCTCCCCCCGCTTTCTATATTTTCGTTATA						3	4	1.33333	0.415037	TCGTTAT	28.5714
55	Chr	LSPncRNA213	+	723501	723551	SL1344_0648	hscC	asRNA	-	-		GCGGCAGGTTTTCCCACCAGAATTTGTTTATTTTCATCCATACTAATTATG						6	1	0.166667	-2.58496	TAATTAT	0
56	Chr	LSPncRNA44	-	738263	738213	SL1344_tRNA0013	-	+ − +	SL1344_0662	asnB		TTTATAGCAAACTACTTTCGGAAAAACGATTAATAACCAATAATTGCCGAA						11	21	1.90909	0.932886	TTGCCGA	57.1429
57	Chr	LSPncRNA215	+	738320	738370	SL1344_0662	asnB	asRNA	-	-		ATTATTGGTTATTAATCGTTTTTCCGAAAGTAGTTTGCTATAAAAAAAGAG						31	18	0.580645	-0.784271	AAAAAGA	14.2857
58	Chr	LSPncRNA216	+	742036	742086	SL1344_0664	nagC	asRNA	-	-		TCCTCAGCGACCACTTTACTGCTCAGATCGTAGAGCGTTAAAGTGGTGTCA						4	13	3.25	1.70044	TGGTGTC	57.1429
59	Chr	LSPncRNA217	+	751329	751379	SL1344_0671	citA	asRNA	-	-		TAAGCACGGTTCTGCCATAGGTCGGCGTATAAACGGTGATAAAATAAAACG						1	5	5	2.32193	ATAAAAC	14.2857
60	Chr	LSPncRNA45	-	801116	801066	SL1344_0717	sdhB	+ − +	SL1344_0718	sucA	Opposite 5' UTR of SL1344_0718	CTGTTCTGCATCGTGATCCCTTAAGCATCTTTTCTGCTTATTTAATACTCT						7	35	5	2.32193	AATACTC	28.5714
61	Chr	LSPncRNA46	-	807339	807289	SL1344_0721	sucD	asRNA	-	-		ACATTTATCTGTTCCCGCAGGAACAGCGAGTTTTATTTTATAATTGCTTTC						0	2	2	1	TTGCTTT	28.5714
62	Chr	LSPncRNA218	+	840396	840446	SL1344_0753	galE	asRNA	-	-		TCCGGCTGGGCTTTTTGCAGATCGGTGAGGATCTGTTCTACCATCAATTTA						2	4	2	1	TCAATTT	14.2857
63	Chr	LSPncRNA47	-	866444	866394	SL1344_0776	slrP	asRNA	-	-		TCACTCAAAATACAGTATTGGTCTGCCCCTCCTCTACTATACTGAATATTA						1	0	1	0	GAATATT	14.2857
64	Chr	LSPncRNA48	-	889716	889666	SL1344_0798	ybiB	+ − −	SL1344_0799	ybiJ	Opposite 5' UTR of SL1344_0798	CCGCCGTAGGTAATGACAAAATGAGCGGCACTGCGGTGATTTATAAATAAT						44	69	1.56818	0.649093	TAAATAA	0
65	Chr	LSPncRNA219	+	907820	907870	SL1344_0815	ybiV(2)	− + −	SL1344_0817	ybiU		CGACAAAATTAAGTTGCTTATCTTTCAGCAACTCGCCAATAATAATCCGCG						3	19	6.33333	2.66297	AATCCGC	57.1429
66	Chr	LSPncRNA49	-	993218	993168	SL1344_0896	trxB	− − +	SL1344_0897	lrp	Opposite 5' UTR of SL1344_0897	TCTCTGTATTCCTTCCCTACTCCTGCCTGACTCTACTCACATCACTGTTCA						3	7	2.33333	1.22239	ACTGTTC	42.8571
67	Chr	LSPncRNA50	-	993942	993892	SL1344_0898	ftsK	asRNA	-	-		GTATCAACAACGCTTCCAAAAGTCGGCGCCCGCTGCTTAACTTCGTCAATG						3	1	0.333333	-1.58496	CGTCAAT	42.8571
68	Chr	LSPncRNA51	-	1018052	1018002	SL1344_0914	serC	asRNA	-	-		GTTTAAGTACTTCCGCCGGTAGCATCGCCGGACCTGAACTAAAATTAAAGA						4	3	0.75	-0.415037	ATTAAAG	14.2857
69	Chr	LSPncRNA52	-	1024059	1024009	SL1344_0918	rpsA	asRNA	-	-		TTGATTACAGGCCGAAACCTGCAATCTGTCAAGTAATCTCGTTATACTTCG						1	4	4	2	ATACTTC	28.5714
70	Chr	LSPncRNA221	+	1046189	1046239	SL1344_0935	aspC	− + −	SL1344_0936	ompF		GAGCGGCGGTTATGTTCTCAAACATGACGAGGTTCCATTATAGTTACAGAA						18	18	1	0	TTACAGA	28.5714
71	Chr	LSPncRNA53	-	1070442	1070392	SL1344_0964	STM1025	− − −	SL1344_0965	STM1026		AAAAATGCAAAATCCCACGATGCTACAACACAGTAACCAGTTCAGGTCTGA						2	0	0.5	-1	AGGTCTG	57.1429
72	Chr	LSPncRNA54	-	1088830	1088780	SL1344_0986	STM1047	asRNA	-	-		CCACCTGCCAGATACCGTTTTTCGCTCCCGCCATACGCGGTACAATATGAA						1	6	6	2.58496	AATATGA	14.2857
73	Chr	LSPncRNA55	-	1095097	1095047	SL1344_0988	STM1049	asRNA	-	-		GTGGACCTATATACATGGTGTGCTCATGTCCTCCGATATAAACTGTATGTG						1	7	7	2.80735	TGTATGT	28.5714
74	Chr	LSPncRNA56	-	1101439	1101389	SL1344_0997	pepN	asRNA	-	-		TGATGCGGTTCACCGCGCGTGACCCCAAATCAGAGCTAAACTCCTGATCGC						2	5	2.5	1.32193	CTGATCG	57.1429
75	Chr	LSPncRNA57	-	1110592	1110542	SL1344_1003	pqiA	asRNA	-	-		TTACCGACAACGGCAGACTGGCGCGGTTGACAAGTAATAGAATGGTCACCA						0	4	4	2	GGTCACC	71.4286
76	Chr	LSPncRNA222	+	1118748	1118798	SL1344_1011	sulA	asRNA	-	-		AATGATACAAATTAGAGTGAATTTTTAGCCCGGAATGCTGTCTCCTGGGTA						1	1	1	0	CCTGGGT	71.4286
77	Chr	LSPncRNA223	+	1131800	1131850	SL1344_tRNA0020	-	+ + −	SL1344_1026	pipA	Extends into CDS of SL1344_1026 (pipA)	CGAAAGGTAGCCCCTTTGTTTTTTTAGGCGCTATAGAATATAGTTAGAAAA						3	2	0.666667	-0.584963	TTAGAAA	14.2857
78	Chr	LSPncRNA224	+	1137634	1137684	SL1344_1035 (pipD)	copR	asRNA	-	-		TGTTTCCCCTTCGCTAACGACCGTATCCAGATGCGGATTAAACTGGTGTTG						2	3	1.5	0.584963	TGGTGTT	42.8571
79	Chr	LSPncRNA225	+	1143703	1143753	SL1344_1038	hpaB	− + −	SL1344_1039	hpaR		TGTTTCTTATTTGTTGTTCAATTGAATAGGCAGAAGCGTAAACTGTGAAGA						0	3	3	1.58496	TGTGAAG	42.8571
80	Chr	LSPncRNA226	+	1148542	1148592	SL1344_1043	hpaF	− + −	SL1344_1044	hpaH	Opposite 3' UTR of SL1344_1043	CGACGCTCAATTACAAACAAAACAACGTACACGCGTTATTTAAATAGCACA						21	40	1.90476	0.929611	ATAGCAC	42.8571
81	Chr	LSPncRNA58	-	1171484	1171434	SL1344_1064	phoH	asRNA	-	-		TAACAAAGCCCGGTTTCCCGGGCTCTGAAAGTCAATGCTATATTAGCTGTA						17	4	0.235294	-2.08746	TAGCTGT	42.8571
82	Chr	LSPncRNA227	+	1172385	1172435	SL1344_1065	STM1127	asRNA	-	-		CGGCAATAGATGACTGTGTCACCTGTCTGGGGAAGGCTAAAATATATTGCG						12	16	1.33333	0.415037	ATATTGC	28.5714
83	Chr	LSPncRNA228	+	1180365	1180415	SL1344_1071	STM1133	+ + −	SL1344_tRNA0021	-		CCTCAAACGAGGGGCGCAAAGTAAAACTCACTGAAATTCTTGGCTAAAATT						9	16	1.77778	0.830075	CTAAAAT	14.2857
84	Chr	LSPncRNA59	-	1232416	1232366	SL1344_1129	plsX	asRNA	-	-		AACGTTGTTCAAAGTCAGCTTTGGCAAGTAATGGCGTGATAATATCGGGAT						7	4	0.571429	-0.807355	ATCGGGA	57.1429
85	Chr	LSPncRNA60	-	1236993	1236943	SL1344_1134	fabF	asRNA	-	-		GGCCCACGCAGGCCATACATGATAGTCAGATGGCCTGCTACCATGTTAACA						1	2	2	1	TGTTAAC	28.5714
86	Chr	LSPncRNA229	+	1245968	1246018	SL1344_1141	fhuE	asRNA	-	-		GGGTTTGCAACTGCTGGTCTTCCATACGCTGCTGGCTGACAATACTGACCG						0	4	4	2	ACTGACC	57.1429
87	Chr	LSPncRNA230	+	1263946	1263996	SL1344_1159	potD	asRNA	-	-		CCTTTGCTGATGGTTTGCGCATCCGGATAGAGCGACTTATCATTGGCGACC						1	4	4	2	TGGCGAC	71.4286
88	Chr	LSPncRNA62	-	1271110	1271060	SL1344_1166	STM3032	asRNA	-	-		TTCCAGAATTCGTACGTTTTTCCATTCACACAATTTTCTTAATATGCTGCC						8	2	0.25	-2	ATGCTGC	57.1429
89	Chr	LSPncRNA63	-	1284818	1284768	SL1344_1177	STM1239	+ − −	SL1344_1179	envF		CAGGAATCTATTCCAGCGGGCGTACTTGTTGGAGCCAGTGTGAAGCCGGGC						6	10	1.66667	0.736966	AGCCGGG	85.7143
90	Chr	LSPncRNA232	+	1291374	1291424	SL1344_1185	STM1249	− + +	SL1344_1186	STM1250		TATTCCTGTTTACTGACGAAAAGTGCGCCAGAAAAGCGTATTATAATTTAT						4	5	1.25	0.321928	TAATTTA	0
91	Chr	LSPncRNA233	+	1305944	1305994	SL1344_1201	STM1266	+ + −	SL1344_1202	STM1267		GCATCTGCATTATTAACGAACAGGGGAGGAGTAAACCCCTCCCTTGTTTAT						6	2	0.333333	-1.58496	TTGTTTA	14.2857
92	Chr	LSPncRNA64	-	1310502	1310452	SL1344_1210	yeaQ	+ − +	SL1344_1211	yaoF		GTCACAAAGCAACCAACCTTTTGTCGCTGAGAAAACCCTGCTATTCTGGCG						1	3	3	1.58496	TTCTGGC	57.1429
93	Chr	LSPncRNA65	-	1334341	1334291	SL1344_1233	topB	asRNA	-	-		GAGCGAAAACGGCAGCGGCGCGGATTCTGATTCCCGTTTATCATTATAACT						7	3	0.428571	-1.22239	TTATAAC	14.2857
94	Chr	LSPncRNA234	+	1356392	1356442	SL1344_1253	katE	− + +	SL1344_1254	cedA		AAATCGCACGCGCGGAACAGGACGTCGGGGGCGAAGATCGGCTAAAATAGT						13	21	1.61538	0.691878	AAAATAG	14.2857
95	Chr	LSPncRNA66	-	1356560	1356510	SL1344_1253	katE	− − +	SL1344_1254	cedA	Opposite 5' UTR of SL1344_1254	ATTTTGCTGGCGAAGAGGTTTCATCATTAATGCTTCACTAAAAGAGGCTAA						51	66	1.29412	0.371969	GAGGCTA	57.1429
96	Chr	LSPncRNA67	-	1378499	1378449	SL1344_1276	btuD	asRNA	-	-		TGCGCAACATCGAGACTGTTCATCGGCTCATCAAGCAGCAATAATTGACCG						1	5	5	2.32193	ATTGACC	42.8571
97	Chr	LSPncRNA236	+	1419954	1420004	SL1344_1314	orf32	asRNA	-	-		TCGGTAAGAGACAATTTTTTGACTTTTTTCATGATAAATACCTTAATGGCT						2	6	3	1.58496	TAATGGC	42.8571
98	Chr	LSPncRNA68	-	1437124	1437074	SL1344_1327	ssaB	asRNA	-	-		TATCTCAATAGCAATAAGCTCAGAGCTACTACTTGTGGTATAATAACCGTT						7	2	0.285714	-1.80735	TAACCGT	42.8571
99	Chr	LSPncRNA69	-	1438717	1438667	SL1344_1328	ssaC	asRNA	-	-		TTTTCCAGGAACTCTTTGGATTAACCATGAGATATGCCATTATTTACTACT						3	5	1.66667	0.736966	TTACTAC	28.5714
100	Chr	LSPncRNA70	-	1440409	1440359	SL1344_1330	ssaE	+ − +	SL1344_1331	STM1397		TCATCATTCCCCTCCATATACACGATAGATAATTAACGTGCTAACTAAGAG						30	48	1.6	0.678072	ACTAAGA	28.5714
101	Chr	LSPncRNA71	-	1445982	1445932	SL1344_1339	sseG	asRNA	-	-		GATTGGCGAAACAATTAGCAATATAAAAAACGGCATTGCCTATACTGTCGT						2	6	3	1.58496	ACTGTCG	57.1429
102	Chr	LSPncRNA72	-	1451528	1451478	SL1344_1348	ssaV	asRNA	-	-		AAGACGTAAGATTAGAGGACATGCGCCGGGAACCATACTATCTTTTTCCGG						0	2	2	1	TTTTCCG	42.8571
103	Chr	LSPncRNA238	+	1495398	1495448	SL1344_1395	add	− + −	SL1344_1396	ydgA	Opposite 5' UTR of SL1344_1395	ATGGGCGCACTCAATTTTTAATAAAAGTGCGCACCATTATACTACAGATTG						11	8	0.727273	-0.459432	ACAGATT	28.5714
104	Chr	LSPncRNA239	+	1533738	1533788	SL1344_1428	STM1498	− + −	SL1344_1429	STM1499		TCAGGGTTGGTGATTTTCATAACAGCTCACTATGCTCATCCAAAAAAGAGT						1	4	4	2	AAAAGAG	28.5714
105	Chr	LSPncRNA240	+	1611583	1611633	SL1344_1502	yddG	+ + +	SL1344_1503	nmpC		TCGACCCGCTGTACCTTGACACTCTTCATAACACAACTACGCTTTTATCTA						3	3	1	0	TTTATCT	14.2857
106	Chr	LSPncRNA73	-	1611596	1611546	SL1344_1502	yddG	+ − +	SL1344_1503	nmpC		CAATCCTGGTATGGCGCAGGAGGAGCACGTGAAAATGGAAAATCGTTAAAT						2	2	1	0	CGTTAAA	28.5714
107	Chr	LSPncRNA74	-	1679435	1679385	SL1344_1561	sseJ	+ − −	SL1344_1562	STM1632		CTATGTATCACTTATTGACCAATCGGCAGCAAAGATAGCATCATATTTTCA						1	2	2	1	TATTTTC	14.2857
108	Chr	LSPncRNA75	-	1684324	1684274	SL1344_1567	STM1637	asRNA	-	-		GAAGTTTAAGGTAGCAGGCCGTTTTATGGCTTTGGCAGGATAATATTGTTA						0	1	1	0	TATTGTT	14.2857
109	Chr	LSPncRNA241	+	1707855	1707905	SL1344_1587	STM1656	asRNA	-	-		AGGCGTTGAAGCCAACCAGCGGGCGCTGTCCGGGTGGGTATAATTAAGATG						4	1	0.25	-2	TTAAGAT	14.2857
110	Chr	LSPncRNA243	+	1824847	1824897	SL1344_1696	ychP	asRNA	-	-		ATCTCGGCAAAATGCTTTTCCCCTTCGTGGGATTCCGGCATCATGCCTAAA						2	2	1	0	TGCCTAA	42.8571
111	Chr	LSPncRNA76	-	1853334	1853284	SL1344_1724	treA	asRNA	-	-		AAAAGCGCCAGGTGACTTCCATTGCCACGTCATCCTGCCCATAATTTTGCA						11	3	0.272727	-1.87447	ATTTTGC	28.5714
112	Chr	LSPncRNA244	+	1860118	1860168	SL1344_1731	dadA	asRNA	-	-		GTCGAATACGATCCAAACGCCATAACATACGCATCTGCTTTAATGATCTCA						1	0	1	0	TGATCTC	42.8571
113	Chr	LSPncRNA245	+	1900923	1900973	SL1344_1775	proQ	asRNA	-	-		TTATTACCCGCTTTCACCTTGAGGGACTGCCCTACGGTCAATACTGAAATA						3	0	0.333333	-1.58496	CTGAAAT	28.5714
114	Chr	LSPncRNA77	-	1912036	1911986	SL1344_1786	-	asRNA	-	-		TCTCAGTCATGACGATGGCAGGACCAATAAGCATGGACCATACTTCACTCG						4	13	3.25	1.70044	TTCACTC	42.8571
115	Chr	LSPncRNA246	+	1913155	1913205	SL1344_1787	STM1857	− + +	SL1344_1788	STM1858		CTCGCTTAAAGCAAACTGTCAGTTGGAGTCTGAGCTGGTACAATTAATGTG						3	1	0.333333	-1.58496	TTAATGT	14.2857
116	Chr	LSPncRNA78	-	1913469	1913419	SL1344_1788	STM1858	+ − −	Stnc1130	-		CGAAGTATAAACGGCAGAAATGATTTTCATAATTCGCCTATACTCTTCACC						3	3	1	0	TCTTCAC	42.8571
117	Chr	LSPncRNA79	-	1916853	1916803	SL1344_1792	-	− − +	SL1344_1793	pagO		CGCCTGTAAGACCTGGCAGCAGTTGTCGATTTAATGTCTATTCTTGCTGGA						1	2	2	1	TTGCTGG	57.1429
118	Chr	LSPncRNA249	+	2032362	2032412	SL1344_1920	dcm	asRNA	-	-		TAGCGATATAAATATTTCCACAGCACCGGCGTCAGGATATATTTGGCTTCG						2	8	4	2	TGGCTTC	57.1429
119	Chr	LSPncRNA250	+	2061463	2061513	SL1344_1953	-	asRNA	-	-		CCAGTTGTTATATTCGTGCACGGCTCTCATCAATTCACTATCATAGTGACT						7	4	0.571429	-0.807355	TAGTGAC	42.8571
120	Chr	LSPncRNA251	+	2064094	2064144	SL1344_1957	STM0906	− + −	SL1344_1958			ATGGTTGCCGCGCGGTGGCGGCGTTTTCCCCGGTTTGATATTGTTGATTCG						0	0	0	0	TTGATTC	28.5714
121	Chr	LSPncRNA81	-	2064298	2064248	SL1344_1957	STM0906	− − −	SL1344_1958			AATAAGGTGGTGAAGTGCCTTTTCGTTGTCCAGCAGGTAATAATCTGATGA						5	1	0.2	-2.32193	TCTGATG	42.8571
122	Chr	LSPncRNA252	+	2073408	2073458	SL1344_1967	STM0898	+ + +	SL1344_1968			GAGTTTTTCCGCGCGGTAAAGCGCTTCTGTTAAGAGAGAGAACTCTTATCG						8	0	0.125	-3	TCTTATC	28.5714
123	Chr	LSPncRNA82	-	2101640	2101590	SL1344_2000	cbiL	asRNA	-	-		TGGCGGTTATTTCTTGTACCGCGCCGGAAGCGGAAATAGCCCAGGCGCTAC						0	0	0	0	GGCGCTA	71.4286
124	Chr	LSPncRNA253	+	2107592	2107642	SL1344_2008	cbiD	asRNA	-	-		TGGCAAGATGGTTATAGATATGCCCGAAGCCATATGCTTCAATGTGCTCCA						1	1	1	0	GTGCTCC	71.4286
125	Chr	LSPncRNA254	+	2133760	2133810	SL1344_2038	dacD	asRNA	-	-		ATGACGGTGAACGGTGTGTGTGACAACGGCTTACGCTTTATGCTGAAAATA						20	43	2.15	1.10434	TGAAAAT	14.2857
126	Chr	LSPncRNA83	-	2240128	2240078	SL1344_2125	STM2148	asRNA	-	-		CTGGCGCGGGCAGATTACGTAATTTCCACTGTTTAATATTATACTCATCGG						14	25	1.78571	0.836501	CTCATCG	57.1429
127	Chr	LSPncRNA84	-	2240366	2240316	SL1344_2125	STM2148	+ − −	SL1344_2126	stcD		GCGAGATCCAGAGCGAATCGGGTAGTGAAGGCAGTCAACAAAAAAGGCAGT						27	15	0.555556	-0.847997	AAGGCAG	57.1429
128	Chr	LSPncRNA85	-	2241057	2241007	SL1344_2126	stcD	asRNA	-	-		TGCTAGCAGGAAGAGGTTGGAATGCCTGTGCCGCAGATTATAATAGTTATC						1	4	4	2	TAGTTAT	14.2857
129	Chr	LSPncRNA86	-	2242767	2242717	SL1344_2126	stcD	asRNA	-	-		ATGGCGATGTATTTGATGGTCAGAGTTATCAGATTGCTTATAATAAATACC						2	4	2	1	TAAATAC	14.2857
130	Chr	LSPncRNA87	-	2243576	2243526	SL1344_2126	stcD	asRNA	-	-		ATTGCCTGAAAACTGGGATCGCGGCATCAATGCATTTTATACTTCTTACTA						0	11	11	3.45943	TCTTACT	28.5714
131	Chr	LSPncRNA255	+	2285427	2285477	SL1344_2167	mglB	− + −	SL1344_2168	galS	Opposite 5' UTR of SL1344_2167	CCGGCTGTTCAGCACGTTAACGCGTGTTACTGAACGCCGAAGCGTATTTAG						65	44	0.676923	-0.562936	GTATTTA	14.2857
132	Chr	LSPncRNA88	-	2290177	2290127	SL1344_2172	STM2195	asRNA	-	-		ATACGTTAATTTCTCTCCTGCGGGCGCTGGATAAGTTGCATAATCTTGATG						8	7	0.875	-0.192645	TCTTGAT	28.5714
133	Chr	LSPncRNA256	+	2324734	2324784	SL1344_2202	STM2225	asRNA	-	-		GGTATCGTTTGCCCATCATTCAACGCATCAAATACCTTTTCATTGGTCAGT						1	3	3	1.58496	TGGTCAG	57.1429
134	Chr	LSPncRNA89	-	2331693	2331643	SL1344_2208	oafA	asRNA	-	-	Opposite 3' UTR of SL1344_2208	ATACACATAAAATAATTTGCATTATTGTTGTAGTTTTATAAAATAAAAAGA						2	5	2.5	1.32193	TAAAAAG	14.2857
135	Chr	LSPncRNA257	+	2466523	2466573	SL1344_2327	STM2358	asRNA	-	-		TCTTCAATATCCACCAGCGTATGATCGCTGGTTTGTCCTAAGATAGTGATA						3	0	0.333333	-1.58496	TAGTGAT	28.5714
136	Chr	LSPncRNA258	+	2476554	2476604	SL1344_2335	accD	asRNA	-	-		TGCTCGCCAGCTTCAGGCGCATTTCCGGGCGGCGGACTATCATATCAATAG						4	6	1.5	0.584963	ATCAATA	14.2857
137	Chr	LSPncRNA260	+	2544962	2545012	SL1344_2396	crr	+ + −	SL1344_2397	STM2434		TTTGGGCGCCATTTTTTTGCCTGTACTTGCGCCGCCATCCGGCGATGGTGC						57	63	1.10526	0.14439	GATGGTG	57.1429
138	Chr	LSPncRNA262	+	2552697	2552747	SL1344_2406	cysU	asRNA	-	-		CTCTTCCAGTACCGGCTGGACGGTGCGCACCACAAATGGAATACTGGTAAA						1	1	1	0	CTGGTAA	42.8571
139	Chr	LSPncRNA263	+	2555252	2555302	SL1344_2408	ucpA	− + −	SL1344_2409	STM2446		AGGTAAATATTAGGTAAAAAAATCCCCGCGGAGGCGGGGATGGGCATTTTT						38	45	1.18421	0.243926	GCATTTT	28.5714
140	Chr	LSPncRNA267	+	2577394	2577444	SL1344_2434	tnpA_3	asRNA	-	-		TTCCAGAATTCGTACGTTTTTCCATTCACACAATTTTCTTAATATGCTGCC						1	1	1	0	ATGCTGC	57.1429
141	Chr	LSPncRNA268	+	2586888	2586938	SL1344_2441	STM2478	+ + −	SL1344_2442	aegA		ACGTATGGCTGGATTGTTGACCAGATATATGGTTCCTTAAAATAAAAATTA						65	40	0.615385	-0.70044	AAAAATT	0
142	Chr	LSPncRNA91	-	2591046	2590996	SL1344_2443	narQ	asRNA	-	-		TTCAGCGTGCCGCCAAGGCGCTCCGCGCGCTCACGCATTATATTCAGACCA						0	2	2	1	TCAGACC	57.1429
143	Chr	LSPncRNA92	-	2607200	2607150	SL1344_2458	yfgD	asRNA	-	-		TCAGCGTGTCGCGGCTCTTCGAGCAGCGCGGGTTATGGTAGATTTTAATCG						2	2	1	0	TTTAATC	14.2857
144	Chr	LSPncRNA269	+	2608036	2608086	SL1344_2459	yfgE	asRNA	-	-		GCGAGAGGTGTTCCATACCGTCGAGCACTTCCGGCACGAACCAGGTACGTT						2	13	6.5	2.70044	GGTACGT	57.1429
145	Chr	LSPncRNA93	-	2631940	2631890	SL1344_2474	shdA	− − −	SL1344_2475	ratB		GTGTAAAAGCGCCGTCTCCCTTCTGCAACCCGGCATCTGGCGCTACGTATA						114	87	0.763158	-0.389947	TACGTAT	28.5714
146	Chr	LSPncRNA270	+	2705074	2705124	SL1344_2526	yfhK	asRNA	-	-		CGTCCAGCATATCGCTATAGCGCTTACGCTGGCTTTGATACACTTTTGCCA						1	10	10	3.32193	TTTTGCC	42.8571
147	Chr	LSPncRNA271	+	2719687	2719737	SL1344_2538	yfhL	+ + −	SL1344_2539	acpS		TGTTCTGATGCATCACGCAGATAAACTGTAAGCGGGTTAACGTATTTCCAA						4	15	3.75	1.90689	ATTTCCA	28.5714
148	Chr	LSPncRNA272	+	2723407	2723457	SL1344_2543	rnc	− + −	SL1344_2544	lepB		CCAAACGGCGCCAACCTAAAACTTCGGGGGAATATTCTATACACAACGACA						1	0	1	0	CAACGAC	57.1429
149	Chr	LSPncRNA273	+	2728218	2728268	SL1344_2546	gogB	+ + +	SL1344_2547	STM2585		TAAAAATAGAAATCGTTGACTTTAAAAAAATATGCAATTAATATATTTATA						5	8	1.6	0.678072	TATTTAT	0
150	Chr	LSPncRNA274	+	2732552	2732602	SL1344_2552	STM2588	asRNA	-	-		GTGGACCGATATACATGGTGTGCTCGTGTCCTCCGATATAAACTGTATGCG						1	6	6	2.58496	TGTATGC	42.8571
151	Chr	LSPncRNA275	+	2749564	2749614	SL1344_2567	STM2603	asRNA	-	-		CACAGTACGGCGAAAAAACAGGCTCAGGAAGAGTGGGTTAAATTTAACTTT						6	2	0.333333	-1.58496	TTAACTT	14.2857
152	Chr	LSPncRNA94	-	2808425	2808375	SL1344_2624	yfiA	asRNA	-	-		CCTGTCAACAAAAAACGCGCCCGAAGGCGCGTTGGCGATACACTCAATGTA						6	2	0.333333	-1.58496	TCAATGT	28.5714
153	Chr	LSPncRNA278	+	2833141	2833191	SL1344_2654	grpE	asRNA	-	-		ACGAACTTCTCGAGAGCGAATTTATGCGCTTTTTCGATATCCTGTTCAGTA						1	1	1	0	GTTCAGT	42.8571
154	Chr	LSPncRNA95	-	2834935	2834885	SL1344_2656	recN	asRNA	-	-		TTGCTGGTGATGGGCGAGATCGCGGCAGCTTTGATGCCATAATTGGTAGCG						0	3	3	1.58496	TGGTAGC	57.1429
155	Chr	LSPncRNA279	+	2870232	2870282	SL1344_2686	STM2715	asRNA	-	-		GAACGGCAGCCAGTAACTTTTTAACCATTTCATTTCGCTATACTCCTTTTA						2	1	0.5	-1	TCCTTTT	28.5714
156	Chr	LSPncRNA280	+	2889833	2889883	SL1344_2710	-	+ + +	SL1344_2712			AGAAATAGATAACATAATGATTTAAAAAGTAAATGTATGTTTTTGTTAGGG						677	264	0.389956	-1.35862	TGTTAGG	42.8571
157	Chr	LSPncRNA281	+	2918372	2918422	SL1344_2741	STM2757	− + −	SL1344_2742	STM2758		CCCCTGTATACACGTCATACTTCAAGTTGCTGCTACGTTGGCTGCGCGCCT						8	16	2	1	GCGCGCC	100
158	Chr	LSPncRNA282	+	2922423	2922473	SL1344_2743	STM2759	+ + +	SL1344_2744	STM2760		TGCGGATTAAATCAGCTTGACCATCGCATCAACAATGCTATTTTTACGGTA						15	45	3	1.58496	TTACGGT	42.8571
159	Chr	LSPncRNA97	-	2940235	2940185	SL1344_2759	iroC	asRNA	-	-		GGCGTCAGCGCAGCCAGTAAAATGGTCGATACTGATGCTACGATGACAATG						0	4	4	2	TGACAAT	28.5714
160	Chr	LSPncRNA98	-	2942619	2942569	SL1344_2759	iroC	asRNA	-	-		CTACCCGCATACCGGAGACCTTTTCCTGAAGCGTACTGTTCACCTTACCAA						3	15	5	2.32193	CTTACCA	42.8571
161	Chr	LSPncRNA283	+	2950607	2950657	SL1344_2763	STM2780	− + +	SL1344_2764	virK	Opposite 5' UTR of SL1344_2763	CTGGCTTACACAATAGCAGCCAAATAAATATATTGGCTTATACTCGTCATA						40	10	0.25	-2	TCGTCAT	42.8571
162	Chr	LSPncRNA99	-	2951827	2951777	SL1344_2764	virK	asRNA	-	-		TACCGGGAGAGGCTGTTGACCTCTTGTATTATTGTATCCAGAATATGATAG						1	3	3	1.58496	TATGATA	14.2857
163	Chr	LSPncRNA285	+	2954803	2954853	SL1344_2767	nxiA	− + −	SL1344_2768	tctE		ACAAGAAAGACGGTTAATGCTATTCCCCGTCGTTTAGTATGATTATTCATG						0	1	1	0	TATTCAT	14.2857
164	Chr	LSPncRNA100	-	2959647	2959597	SL1344_2772	STM2788	asRNA	-	-		AATCAGCAGCGCAGCGATGAGTCCCCAGACGATATCCGGCTGTTCGGTGAA						4	0	0.25	-2	TCGGTGA	57.1429
165	Chr	LSPncRNA102	-	2974404	2974354	SL1344_2789	-	+ − +	SL1344_2790	nrdH	Opposite 5' UTR of SL1344_2790 (nrdH)	GAGTGTAAATAGTAATGCTCATGATTCGTATTTCCATTTAAAATGAGAAAA						3	21	7	2.80735	TGAGAAA	28.5714
166	Chr	LSPncRNA286	+	2996610	2996660	SL1344_2807	alaS	− + −	SL1344_2808	oraA		AGCGGTGCTCTTGCTCATAATTATCCTGAAATCAAGCTACACTTCATCCTT						4	4	1	0	TCATCCT	42.8571
167	Chr	LSPncRNA103	-	3002893	3002843	SL1344_2815	srlD	asRNA	-	-		GCGTTAATTTCCTGGGCGACATTCGCGGCTTTATCGCTTTGAATATCAACG						8	2	0.25	-2	TATCAAC	28.5714
168	Chr	LSPncRNA287	+	3004074	3004124	SL1344_2816	gutM	+ + +	SL1344_2817	srlR		TGAATGCGTATAGCTTGCGAAATTATCATTTTGCAACCAATACCCTAAATA						40	34	0.85	-0.234465	CCTAAAT	28.5714
169	Chr	LSPncRNA104	-	3004188	3004138	SL1344_2816	gutM	+ − +	SL1344_2817	srlR		GCGGCCTGACGCTGACGAGGTTTCATAGGCGTGATTACCCTGACTTATGTA						5	14	2.8	1.48543	CTTATGT	28.5714
170	Chr	LSPncRNA105	-	3022774	3022724	SL1344_2834	hypA	+ − +	SL1344_2835	hypB		TCAGCGCAACCGCAAGTCGTACACATCGCTTACTCCTGATCTTTTTCTTGT						7	6	0.857143	-0.222392	TTTCTTG	28.5714
171	Chr	LSPncRNA290	+	3145877	3145927	SL1344_2952	exo	+ + −	SL1344_2953	fucO		CGATTTACATATCGACGGAAACTTACAGCAGCTACGGCTGGCGCGGTAGTT						3	26	8.66667	3.11548	CGGTAGT	57.1429
172	Chr	LSPncRNA107	-	3151541	3151491	SL1344_2956	fucI	+ − +	SL1344_2957	fucK		CGCAGTCGAGAACCAGGATAACGTCTTGTTTCATAGATAACTCCATAAACG						4	10	2.5	1.32193	CATAAAC	28.5714
173	Chr	LSPncRNA293	+	3218655	3218705	SL1344_3014	STM3038	asRNA	-	-		TCGATCCCCTTATTTCCGCCCTCCGCGGTGGAATAAGGTAAAATCACTTTA						0	6	6	2.58496	TCACTTT	28.5714
175	Chr	LSPncRNA295	+	3313413	3313463	SL1344_3106	STM3132	asRNA	-	-		AAAACCGGCTTCCTCCAGAAGATCCAGCGTATTCTCGCTATAATCCCAATA						10	6	0.6	-0.736966	TCCCAAT	42.8571
176	Chr	LSPncRNA296	+	3337546	3337596	SL1344_3127	yqhA	− + −	SL1344_3128	STM3154		CAGCAACAGTATATCTCAACCATGCAACATCAGATCAACATGCCAGTTAAG						65	44	0.676923	-0.562936	CAGTTAA	28.5714
177	Chr	LSPncRNA109	-	3337755	3337705	SL1344_3127	yqhA	− − −	SL1344_3128	STM3154		CGCGCTGGTATGGCCGGAATATCAGCGCCCGCAGGTTAACCCGGATGAGAT						132	96	0.727273	-0.459432	GATGAGA	42.8571
178	Chr	LSPncRNA297	+	3368065	3368115	SL1344_3158	yqiB	asRNA	-	-		GACGCTAATAAACCGGAATCGCCATCGCTCCATGTGCTAAACAGAATCGTA						0	3	3	1.58496	GAATCGT	42.8571
179	Chr	LSPncRNA298	+	3403342	3403392	SL1344_3189	STM3216	− + −	SL1344_3190	aer		TATTAATAGGTAGACAAGGGAGAAGGAATAAATATCACATTATTTTTAACA						0	3	3	1.58496	TTTTAAC	14.2857
180	Chr	LSPncRNA299	+	3410808	3410858	SL1344_3194	ygjP	− + −	SL1344_3195	ygjQ		CAGGCGCTGTCGGCACAATAAATTCTGAAAATGCCCCTTCCCCCGTATCTT						4	19	4.75	2.24793	CGTATCT	42.8571
181	Chr	LSPncRNA110	-	3415602	3415552	SL1344_3198	ygjU	+ − +	SL1344_3199	yqjA		GGGAGGGTGGCGAGAGGATTTACACAGGCTGACACTTTATACTTTACGCTG						4	2	0.5	-1	TTACGCT	42.8571
182	Chr	LSPncRNA300	+	3422416	3422466	SL1344_3208	yhaK	+ + +	SL1344_3209	yhaL		ACGCTGGTTGCCGATACGCCGCTGCGCGCATTACTGGTAGATTTACCGGTG						12	69	5.75	2.52356	TACCGGT	57.1429
183	Chr	LSPncRNA301	+	3485783	3485833	SL1344_3267	tnpA_4	asRNA	-	-		CTTCCAGAATTCGTACGTTTTTCCATTCACACAATTTTCTTAATATGCTGC						1	1	1	0	TATGCTG	42.8571
184	Chr	LSPncRNA302	+	3488067	3488117	SL1344_3268	hflB	− + −	SL1344_3269	ftsJ		CCAGAGTATTAGGTTTTTCGCCATGTCACTCAAGGGATTAACCTCTTATTA						0	1	1	0	TCTTATT	14.2857
185	Chr	LSPncRNA111	-	3490962	3490912	SL1344_3272	dacB	asRNA	-	-		AAACAGTATCGGCGATCATGTTGTCTGACTTTTTCAGCATAATCTTAAGCA						0	7	7	2.80735	CTTAAGC	42.8571
186	Chr	LSPncRNA303	+	3492956	3493006	SL1344_3274	yhbE	asRNA	-	-		TCGCGCCCGCAACCACGACAAACGCACCGAGATAACCTAAAAGGTTTAACA						5	2	0.4	-1.32193	GTTTAAC	28.5714
187	Chr	LSPncRNA113	-	3494870	3494820	SL1344_3277	ispB	asRNA	-	-		CGGCAATCATCGGACGAATGCGTTTTCCGCCGCCGCTAATAATGTAATATC						2	9	4.5	2.16993	GTAATAT	14.2857
188	Chr	LSPncRNA114	-	3502204	3502154	SL1344_3286	yrbG	asRNA	-	-		AAGTAAAGCGAAAACCACGCTAACCAGCAACATCACGCTATAATCACGCCC						6	17	2.83333	1.5025	TCACGCC	71.4286
189	Chr	LSPncRNA115	-	3524540	3524490	SL1344_3306	STM3334	asRNA	-	-		AATCCGGCTAAAGCGCCCGTTTTCAATCGTAATCTGCCATAATCCTTCGTG						4	4	1	0	CCTTCGT	57.1429
190	Chr	LSPncRNA116	-	3577048	3576998	SL1344_3357	yhdG	asRNA	-	-		CACAGGAACGTCCACTGCGTTTACGACCCCGATGAGTATAGACTTCACTAA						1	2	2	1	TTCACTA	28.5714
191	Chr	LSPncRNA117	-	3578391	3578341	SL1344_3357	yhdG	asRNA	-	-		CATAGAACCAAAGTATTTTTTCGCCTGCACCCCGGAACTATCATAGGACCA						0	10	10	3.32193	TAGGACC	57.1429
192	Chr	LSPncRNA118	-	3580557	3580507	SL1344_3361	STM3388	asRNA	-	-		AAGAAATGGTATCCGTTACGCCCCGTATGTTTCGTGTGGTACATTGCGGCA						1	4	4	2	TTGCGGC	71.4286
193	Chr	LSPncRNA305	+	3628391	3628441	SL1344_3422	slyD	− + −	SL1344_3423	yheV	Opposite 5' UTR of SL1344_3422	CGTACCTGATAGGCCAGGCTGACCACCAGGTCTTTTGCTACTTTCATGATA						1	2	2	1	TCATGAT	28.5714
194	Chr	LSPncRNA120	-	3638865	3638815	SL1344_3434	yhfK	asRNA	-	-		GCGTCCGGCGTTGCGTAGCGCCGGCGATTTAAGAGACATATAATTTTTCAG						0	9	9	3.16993	TTTTTCA	14.2857
195	Chr	LSPncRNA121	-	3648109	3648059	SL1344_3442	nirD	+ − +	SL1344_3443	nirC		CGCACACTTATTGATAGTGTCTGTAAACATTTGATTATCCTTTTCTCACTT						6	1	0.166667	-2.58496	TCTCACT	42.8571
196	Chr	LSPncRNA306	+	3657025	3657075	SL1344_3446	tnpA_5	asRNA	-	-		CTTCCAGAATTCGTACGTTTTTCCATTCACACAATTTTCTTAATATGCTGC						1	1	1	0	TATGCTG	42.8571
197	Chr	LSPncRNA122	-	3672072	3672022	SL1344_3462	yrfF	asRNA	-	-		ATCCGTGAGGATCAGCTCAACGTTGTTTTCATCATTGATGTACTGTTCCCA						6	4	0.666667	-0.584963	TGTTCCC	57.1429
198	Chr	LSPncRNA123	-	3739897	3739847	SL1344_3515	STM3549	asRNA	-	-		TTGAGGCGAATTGCTGGCGTGTTTCTTTGCGCGCAATAATAATAAAAAACA						11	27	2.45455	1.29546	AAAAAAC	14.2857
199	Chr	LSPncRNA125	-	3829796	3829746	SL1344_3589	yhjU	+ − +	SL1344_3590	STM3624A	Opposite STnc710*	TGCACGTTAGCGCCGTGCCGGGACGGGGATTTTGCCGTAATATCAGCAGCA						56	62	1.10714	0.146841	CAGCAGC	71.4286
200	Chr	LSPncRNA308	+	3837870	3837920	SL1344_3596	dppA	− + −	SL1344_3597	STM3631		AGAGTTATACGGACGTTGAAAAACACCATCGAATATGTCACAAAATTGTAA						5	8	1.6	0.678072	AATTGTA	14.2857
201	Chr	LSPncRNA309	+	3844895	3844945	SL1344_3602	lpfD	asRNA	-	-		TTCTTTGTCACAAAAAGGTCCATTATTTTGGTGCTAGGTATAATACTTTCA						1	9	9	3.16993	TACTTTC	28.5714
202	Chr	LSPncRNA310	+	3847294	3847344	SL1344_3604	lpfC	asRNA	-	-		TATCCCATGTGTTGTTACCGTCGTTTCGCGTCCAGGTGCTATAGTTACGTA						9	11	1.22222	0.289507	GTTACGT	42.8571
203	Chr	LSPncRNA126	-	3851182	3851132	SL1344_3608	tag	asRNA	-	-		GAATCATGTTTTTCTCCCGGATGGCAAAAACAGCCGGTAATATGGTCATTG						5	7	1.4	0.485427	GGTCATT	42.8571
204	Chr	LSPncRNA127	-	3878746	3878696	SL1344_3635	STM3670	asRNA	-	-		CCCATTGATTTTATTGATCTTCTGATAAAGATGACGGTAGTATTCCACGCA						0	4	4	2	TCCACGC	71.4286
205	Chr	LSPncRNA311	+	3889172	3889222	SL1344_3644	STM3679	+ + −	SL1344_3645	aldB		GGCCAACCGTGGCGAGGGCGAAATGCGGATTTGGGTTAACGAGCGGTAATA						7	16	2.28571	1.19265	CGGTAAT	42.8571
206	Chr	LSPncRNA312	+	3923989	3924039	SL1344_3673A	yibD	asRNA	-	-		CCTTTTACGATGAAACGTATATCAGACCCGATAAAATTATCGGGTCTCTAT						6	2	0.333333	-1.58496	GTCTCTA	42.8571
207	Chr	LSPncRNA128	-	3928192	3928142	SL1344_3677	rfaF	asRNA	-	-		TTCATGGTCTTTTGCCGAGCCAAACAGCACGACCTGATACCCTTCGTTAAT						1	7	7	2.80735	TCGTTAA	28.5714
208	Chr	LSPncRNA129	-	3929088	3929038	SL1344_3677	rfaF	asRNA	-	-		AACCGCCTGCTGGCAATGCAGAAAATGTTTTGCGATGGCATAATCGCCCTG						2	9	4.5	2.16993	TCGCCCT	71.4286
209	Chr	LSPncRNA130	-	3958480	3958430	SL1344_3710	recG	asRNA	-	-		ACGTCGTCCCGTCGCCAGGCTGTTTTTCATCGCTGCGTTAAAATTGAAAAA						3	2	0.666667	-0.584963	TTGAAAA	14.2857
210	Chr	LSPncRNA131	-	3963004	3962954	SL1344_3713	yicE	asRNA	-	-		GCCGGAGACTAACGGCGTGATAATCCGGCGCGCCAGATGTAGAATGCGAGA						1	3	3	1.58496	ATGCGAG	57.1429
211	Chr	LSPncRNA313	+	3981864	3981914	SL1344_3726	slsA	+ + −	SL1344_3727	cigR		TGGATTCTCAACGCGCATAAATAACGCCCTGAAGAGGCTAAATAGCCCCAT						29	16	0.551724	-0.857981	AGCCCCA	71.4286
212	Chr	LSPncRNA132	-	3982066	3982016	SL1344_3726	slsA	+ − −	SL1344_3727	cigR		GATCGCGCTCAGTACCGCGGTGGTCACGGCGATTATTAATGGCGTATTTGA						265	59	0.222642	-2.16721	GTATTTG	28.5714
213	Chr	LSPncRNA314	+	3984355	3984405	SL1344_3728	mgtB	asRNA	-	-		GGCGCGATCCATCACATTCCGGGCGCCGCTCTGGCTGCTACTATTCAGCCA						0	4	4	2	TTCAGCC	57.1429
214	Chr	LSPncRNA315	+	4019554	4019604	SL1344_3763	ivbL	− + +	SL1344_3765	STM3796A		GTTCATTTATACAGTACTTAACTATAATGTCTTTGACACAATGTGTTATGC						0	0	0	0	TGTTATG	28.5714
215	Chr	LSPncRNA134	-	4020772	4020722	SL1344_3765	STM3796A	asRNA	-	-		CGTCTGCGGCTGTCATTGGGCGATCATGACAGACGGAGTAAAATCGCCCCG						4	13	3.25	1.70044	TCGCCCC	85.7143
216	Chr	LSPncRNA317	+	4028476	4028526	SL1344_3773	yidH	− + −	SL1344_3774	yidE		CCGTTCGTTTTCAGAATACCACTCACGTTGTTGCTGATATGCTTCACATTA						0	1	1	0	TCACATT	28.5714
217	Chr	LSPncRNA135	-	4075180	4075130	SL1344_3813	STM3846	+ − +	SL1344_3814	yidY		AAACTGGAAAATCTAGATAATTCGTTGATATATAATCTATAATTTGCCTTG						5	17	3.4	1.76553	TTGCCTT	42.8571
218	Chr	LSPncRNA318	+	4082869	4082919	SL1344_3821	pstB	− + −	SL1344_3822	pstA		ACTCATTTCACTCTTTTCCTCATCCAGCGCCGCATCCGCCACGCCGTAAAA						17	31	1.82353	0.866733	CCGTAAA	42.8571
219	Chr	LSPncRNA136	-	4133361	4133311	SL1344_3863	ilvE	asRNA	-	-		TGTGACGCAAATTATTTTGGGAAAATATTAATTTTATTTATTATGAATTTA						3	4	1.33333	0.415037	TGAATTT	14.2857
220	Chr	LSPncRNA137	-	4133509	4133459	SL1344_3863	ilvE	+ − +	SL1344_3864	ilvD		TGGTGGTGGCGGAACGGTACTTAGGCATGCTTTATTTACTCCCCATCTTTT						4	1	0.25	-2	CATCTTT	28.5714
221	Chr	LSPncRNA138	-	4148567	4148517	SL1344_3876	rho	+ − +	SL1344_3877	rfe		AGTGTATGTGCTCTCAGCATATATCATTTCCTTAAAGTATAATGCGTTACG						2	7	3.5	1.80735	GCGTTAC	57.1429
222	Chr	LSPncRNA139	-	4168311	4168261	SL1344_3894	cyaA	asRNA	-	-		CTCAACGCCAAGCGAGGCGGCCCAGCTTTCCAGCAGGCTACACTTACGTTG						1	8	8	3	TTACGTT	28.5714
223	Chr	LSPncRNA140	-	4171238	4171188	SL1344_3896	STM3941	asRNA	-	-		TGAGGAGTATTAAAAAAACACACACCATCTTTAGCATAATACTATAATTTA						10	0	0.1	-3.32193	ATAATTT	0
224	Chr	LSPncRNA319	+	4172272	4172322	SL1344_3898	cyaY	asRNA	-	-		GTCGCCAGCCACACCTGGTGCAACGGCTCCTGACGGTTAATAATGATCTTA						1	3	3	1.58496	TGATCTT	28.5714
225	Chr	LSPncRNA142	-	4203092	4203042	SL1344_3929	tatC	asRNA	-	-		GATAAAGGCCCAAACCTGGTACAAAATGACAGGCGCGGATAAGATCAAAGA						4	6	1.5	0.584963	ATCAAAG	28.5714
226	Chr	LSPncRNA143	-	4208457	4208407	SL1344_3934	STM3980	asRNA	-	-		ACCGTTGGCCGCGTTATCCATTGAGTGTGAAAAATCGTTATAATTATCCGG						1	5	5	2.32193	TTATCCG	42.8571
227	Chr	LSPncRNA144	-	4209542	4209492	SL1344_3934	STM3981	+ − −	SL1344_3935	fadA		TGAGCAAAGGCAGCCAACAAAGAGGCTGCGCGAATTATGACGGGAAACAGT						19	89	4.68421	2.22781	GAAACAG	42.8571
228	Chr	LSPncRNA145	-	4228939	4228889	SL1344_3947	polA	asRNA	-	-		TCAAAGGTGATAGTTTTGTGCTTCAGCCAACGATCGGACAAACTGTCCATA						7	5	0.714286	-0.485427	TGTCCAT	42.8571
229	Chr	LSPncRNA320	+	4243897	4243947	SL1344_3959	STM4013	asRNA	-	-		TCGGCCATGATTTTCTGGATATAATGGATCTGGTTATCCATACTCTCTTTA						10	5	0.5	-1	TCTCTTT	28.5714
230	Chr	LSPncRNA321	+	4277381	4277431	SL1344_3994	rhaD	− + −	SL1344_3995	rhaA		TCGGTAATATTTTGCATGTTCGTGTTCCCATTTATTGCCCGAAGGTTATTC						34	36	1.05882	0.0824622	GGTTATT	28.5714
231	Chr	LSPncRNA147	-	4294826	4294776	SL1344_4011	pfkA	+ − +	SL1344_4012	sbp		ACATTAAAGAATAAAAAAAGATTGGCTATAACTTCGAGGAATAAATCTGAG						12	14	1.16667	0.222392	AATCTGA	28.5714
232	Chr	LSPncRNA148	-	4410723	4410673	SL1344_4112	hydH	asRNA	-	-		CTTTGGGCATCCTGACTGACCAGATTCAGGGAGTGAGTAATAATATCATTG						2	3	1.5	0.584963	TATCATT	14.2857
233	Chr	LSPncRNA338	-	4415972	4415922	SL1344_4115	STM4176	− − +	SL1344_rRNA0020	-		TCGCAAGACGAAAAATGAATACCAAGTCTCAAGAGTGAACACGTAATTCA						10	6	0.6	-0.736966	TAATTCA	14.2857
234	Chr	LSPncRNA149	-	4466108	4466058	SL1344_4161	yjbH	asRNA	-	-		TTCAATAACGTTAATTGATTAGCCACTACCGAATGTTGCAGGATGGCATCC						3	5	1.66667	0.736966	TGGCATC	57.1429
235	Chr	LSPncRNA322	+	4470521	4470571	SL1344_4164	malF	− + −	SL1344_4166	malE		CTTTTTAATGACATCCATGGGGGTTTTCCTCTACAGCGTTGAAACTTCCTG						3	10	3.33333	1.73697	ACTTCCT	42.8571
236	Chr	LSPncRNA150	-	4470618	4470568	SL1344_4164	malF	+ − +	SL1344_4166	malE		AACCGTGGATGCCGCGCTGAAAGATGCACAAAGCCGTATCACTAAGTAATG						6	9	1.5	0.584963	AAGTAAT	14.2857
237	Chr	LSPncRNA151	-	4481277	4481227	SL1344_4174	lexA	+ − +	SL1344_4175	dinF		TGGAGAAAAGCCTGACAAGGAGTTAAACGAAACGAGCGCATTGCCGGATGG						7	8	1.14286	0.192645	CCGGATG	71.4286
238	Chr	LSPncRNA152	-	4493584	4493534	SL1344_4187	yjbR	asRNA	-	-		CTCATTGATATCGCCCTGGCGTTGTTGGTCGGCGCGCTATAATCAGGACTG						2	5	2.5	1.32193	CAGGACT	57.1429
239	Chr	LSPncRNA153	-	4538928	4538878	SL1344_4213	nrfA	+ − +	SL1344_4214	nrfB		ACCCCAGCAGTTAATAACGAACGTAATACGCTCATATTCACTCCATTACAT						5	4	0.8	-0.321928	CATTACA	28.5714
240	Chr	LSPncRNA323	+	4542855	4542905	SL1344_4217	nrfE	asRNA	-	-		TGATGGTGTGTGGAGCGCTGCTGAGCGGATGGCGGGGGAGGAAGCATCCTG						12	50	4.16667	2.05889	GCATCCT	57.1429
241	Chr	LSPncRNA327	+	4594271	4594321	SL1344_4265	yjeH	asRNA	-	-		CATACACATTCAGGCTGGCAAAGCAGGTGAGATAACCAATAATGCAGGCTA						0	6	6	2.58496	GCAGGCT	71.4286
242	Chr	LSPncRNA155	-	4655365	4655315	SL1344_4330	fklB	+ − +	SL1344_4331	cycA	Opposite 5' UTR of SL1344_4331	GTACCTGTCTGTGTTGTGCGGGCTCTACGGCCTTTGGTCTATGATACGACG						4	11	2.75	1.45943	ATACGAC	42.8571
243	Chr	LSPncRNA156	-	4666959	4666909	SL1344_4342	ytfM	asRNA	-	-		AAGGCCAGATAATCTTTGTCCGTGCGCGCGCCGCCGCGTAAAATGACTTCT						1	11	11	3.45943	TGACTTC	42.8571
244	Chr	LSPncRNA157	-	4678784	4678734	SL1344_4349	mpl	+ − +	SL1344_4350	STM4417		GTCCCGCATACGGCAACCGGCGGAACACTCTTAGTGTATTACACTGATTAC						7	8	1.14286	0.192645	CTGATTA	28.5714
245	Chr	LSPncRNA328	+	4737549	4737599	SL1344_4404	yjgN	+ + −	SL1344_4405	valS		GGATGGCGGCGTGAATGCCTTATCCGGCCTACCGATCGCGCCATGTCAATA						9	10	1.11111	0.152003	TGTCAAT	28.5714
246	Chr	LSPncRNA330	+	4740939	4740989	SL1344_4406	holC	− + −	SL1344_4407	pepA		TTTCATATATGGGGCTTCTTGTGGTGGATTTAAATGCGTTGTCATGATGCC						12	30	2.5	1.32193	ATGATGC	42.8571
247	Chr	LSPncRNA158	-	4745178	4745128	SL1344_4410	yjgQ	+ − −	SL1344_4411	idnR		TCGAGGAATACCAGGCGGTCTGCCGGATGGCGGCGGAAAGGACTTATCAGG						15	0	0.0666667	-3.90689	TTATCAG	28.5714
248	Chr	LSPncRNA331	+	4772444	4772494	SL1344_4427	STM4498	− + −	SL1344_4427A	STM4498	Opposite 5' UTR of SL1344_4427	TCTCCAATCCATGCCTTGTCGTTTTTCATCGTCATATCTACCCTCTGAAGA						3	11	3.66667	1.87447	TCTGAAG	42.8571
249	Chr	LSPncRNA332	+	4774281	4774331	SL1344_4429	yeeN	− + −	SL1344_4430	yjhP		GGAACGCTTGCACGTCTTGCGACATATTGTGGCAGAAACTTAATGGCGAAA						108	85	0.787037	-0.345497	TGGCGAA	57.1429
250	Chr	LSPncRNA159	-	4774433	4774383	SL1344_4429	yeeN	− − −	SL1344_4430	yjhP		TTTAAAAGTATCCAACAAATTAACACGGCTCAAGGCGGGAATATATCGCCT						182	32	0.175824	-2.50779	TATCGCC	57.1429
251	Chr	LSPncRNA334	+	4801243	4801293	SL1344_4456	hsdM	− + −	SL1344_4457	hsdR		CTATTTGACATGGCGACCACCATTGTGGGTCGCAAAAGTGATTGAGCGTTT						38	49	1.28947	0.366782	GAGCGTT	57.1429
252	Chr	LSPncRNA335	+	4828665	4828715	SL1344_4480	STM4549	− + −	SL1344_4481	fhuF		TGGCAAAACGTAATTTGGCATACGGAGAGCGCCGCTGTAAATATAATAATG						5	6	1.2	0.263034	TAATAAT	0
253	Chr	LSPncRNA160	-	4842883	4842833	SL1344_4494	deoC	+ − +	SL1344_4495	deoA	Opposite 5' UTR of SL1344_4495	ATTTCTTGTGCGAGAAACACGGTACCCTCCTGAGGGAAAAGAGTAGAAGGC						17	42	2.47059	1.30485	TAGAAGG	42.8571
254	Chr	LSPncRNA336	+	4863536	4863586	SL1344_4513	rob	asRNA	-	-		ATAGCCATCGGCCTGCTCTTGCGGCAGTGCGGTGGTATAGAATACTTCCTG						4	10	2.5	1.32193	ACTTCCT	42.8571
255	Chr	LSPncRNA337	+	4872269	4872319	SL1344_4520	sthB	asRNA	-	-		GATGACATTAAACTTTGCTACAGCGCCAGCCAGCAGACTAAGATCGGTACA						1	3	3	1.58496	TCGGTAC	57.1429
256	Chr	LSPncRNA338	+	4873392	4873442	SL1344_4521	sthA	− + −	SL1344_4522	STM4595		TTCTTTATGTGTTTCATTTTTTACTCTGTAAAGATGTTTTACGCTATGGAC						1	1	1	0	CTATGGA	42.8571
257	SLP	LSPncRNA163	+	1250	1300	SLP1_0002	-	asRNA	-	-		GCAGGCGCCAGGAACGCTGATCGGCGCGTCCAGCGACGATGATAACCTGCC						1	17	17	4.08746	AACCTGC	57.1429
258	SLP	LSPncRNA166	+	32266	32316	SLP1_0034	-	asRNA	-	-		GGACAGCGAAACCGACCGCTCAGATTCATTTTATGGGATCGGTTGTTGAGG						1774	3065	1.72773	0.788881	TGTTGAG	42.8571
259	SLP	LSPncRNA168	+	38565	38615	SLP1_0039	-	asRNA	-	-		TGGATACATAGGGGATAATTTCTGGGGTTACATGGGCATGTAAATCGTTTG						684	104	0.152047	-2.71741	ATCGTTT	28.5714
260	SLP	LSPncRNA169	+	41118	41168	SLP1_0043	-	asRNA	-	-		GCGAAGCGCGTAAGGTATACGAGCTGAACCTGGCCGGGGAAACCGACGGTC						8	29	3.625	1.85798	CGACGGT	71.4286
261	SLP	LSPncRNA175	+	55441	55491	SLP1_0060	-	− + −	SLP1_0061	-		CTCGACCCGAAAGAGATCCTCGGCGAAGATGCCGATCAATACGAGAAAGTT						0	0	0	0	AGAAAGT	28.5714
262	SLP	LSPncRNA14	-	62794	62744	SLP1_0066	-	+ − +	SLP_0067	-		GGTACTGTTGTACTGTGCCCGCCGCTTCTCGCTGCATATTAAAAAGCAGAT						3	6	2	1	AAGCAGA	42.8571
263	SLP	LSPncRNA15	-	75958	75908	SLP1_0082	-	+ − −	SLP_0083	-		GATTTCTTGATAACCGGTCATTGAAGTATTGAAAACGACTTCCCCAACCGC						17	37	2.17647	1.12199	CCAACCG	71.4286
264	SLP	LSPncRNA17	-	86331	86281	SLP1_0093	-	+ − +	SLP1_0094	-		GGAGGTTTTAACACTTTCCTGCGTGAAGGGACTCAGGAGCAAATTGATAAA						4	4	1	0	TTGATAA	14.2857
265	SLP	LSPncRNA18	-	86955	86905	SLP1_0094	-	asRNA	-	-		TGCCGCTCAGCACCGCCACCATGTGGGGCTTCTTCATCCTCTGCTTTATTG						3	6	2	1	CTTTATT	14.2857
266	SLP	LSPncRNA19	-	87461	87411	SLP1_0095	-	asRNA	-	-		CGCCATCATCATTACCTGCTGGATCATTCTGAACGCGATTTGCGTGGCCTG						17	7	0.411765	-1.28011	GTGGCCT	71.4286
267	SLP	LSPncRNA177	+	90307	90357	SLP1_0098	-	− + −	SLP1_0099	-		CCGGGCAGATCCAACACATGGTCGGCGCCAACGGCGCGCAGACGATTTTCG						1	11	11	3.45943	GATTTTC	28.5714
268	SLP	LSPncRNA178	+	90649	90699	SLP1_0098	-	− + −	SLP1_0099	-		ACCGGTGGGCGCTTGTATGCACATAGCCTGGAACGCATCATTCCCGGCTTT						4	29	7.25	2.85798	CCGGCTT	71.4286
269	SLP	LSPncRNA179	+	92010	92060	SLP1_0101	-	asRNA	-	-		CTCGGCCTTGATACGGCGCTGGAAAAATGGGAATACCCGCGCGGGACGTTT						264	517	1.95833	0.969626	GGACGTT	57.1429
270	SLP	LSPncRNA1	-	460	410	SLP2_0001	-	asRNA	-	-		CTGGCCGCCGATAGTTTTTTCAATCATTGCCACCAGATGGTTGGTAATTTT						7	7	1	0	GTAATTT	14.2857
271	SLP	LSPncRNA2	-	13966	13916	SLP2_0018	-	asRNA	-	-		ATACGGATCTCTTTGGTCACGCCACGCACCGCTTCTTCCAGGGTGAGATCC						2	3	1.5	0.584963	TGAGATC	42.8571
272	SLP	LSPncRNA3	-	18087	18037	SLP2_0025	-	asRNA	-	-		CATAAGCCGTCGGTGAAACTTTGGTTAAATCATAACCACGGCCCGGTTGGG						1	2	2	1	CGGTTGG	71.4286
273	SLP	LSPncRNA5	-	24133	24083	SLP2_0036	-	asRNA	-	-		TTTACACCAGTCGTTCGGCCTATCTCCTTTAGCCATATTGACTTTTTAAAA						51	10	0.196078	-2.3505	TTTTAAA	0
274	SLP	LSPncRNA8	-	29351	29301	SLP2_0041	-	+ − +	SLP2_0042	-		GCGGTAAATGCCCCTTCCGCAGGCGTTTCGCCTGTTGTACTTACCGGGTAG						1	8	8	3	CCGGGTA	71.4286
275	SLP	LSPncRNA11	-	33763	33713	SLP2_0047	-	+ − +	SLP2_0048	-		ATCCGCATAGCCATGCGTCAGCATGGAGGCTGGTGAGTATTCCCCTGTTTT						2	2	1	0	CCTGTTT	42.8571
276	SLP	LSPncRNA12	-	42636	42586	SLP2_0054	-	+ − −	SLP2_0055	-		GTTTATCGCTGCCGAACTGGCGATTTTGTTCGCCCTGATTCATTTGACGCA						280	117	0.417857	-1.25892	TTGACGC	57.1429
277	SLP	LSPncRNA170	+	42698	42748	SLP2_0054	-	+ + −	SLP2_0055	-		ATCAGGGCGAACAAAATCGCCAGTTCGGCAGCGATAAACAGCGTTCAATGG						583	63	0.108062	-3.21007	TTCAATG	28.5714
278	SLP	LSPncRNA171	+	43556	43606	SLP2_0054	-	+ + −	SLP2_0055	-		GCGGTAAGGTCGTCGCGATCTCAACGAATTACTCCGCCCAACCGGTGGAAG						27	17	0.62963	-0.667425	GGTGGAA	57.1429
279	SLP	LSPncRNA172	+	45763	45813	SLP2_0056	-	asRNA	-	-		GGCTACAGTAGCTGCGTTAGCGCGAAAGCGATCCAGCAGAATGGCAATATT						1	5	5	2.32193	GCAATAT	28.5714
280	SLP	LSPncRNA173	+	48250	48300	SLP2_0058	-	asRNA	-	-		GCGCGTGGAGAATGTCATGGAAGAATATCATGCGATTTTTGCCGAGAGAAT						3	2	0.666667	-0.584963	GAGAGAA	42.8571
281	SLP	LSPncRNA176	+	80922	80972	SLP2_0095	-	asRNA	-	-		TCTGCCGTTCCCCCCACAGAGCTAAACCGTGAGCAGAAATGGCAGATGATG						1	0	1	0	AGATGAT	28.5714
282	SLP	LSPncRNA162	+	863	913	SLP3_0002	-	asRNA	-	-		TTACCTTGAATCTACCGTCGATATCGCGGAATCGACTCGCCGTATCGCCGC						2442	2491	1.02007	0.0286618	ATCGCCG	71.4286
283	SLP	LSPncRNA164	+	2821	2871	SLP3_0005	-	asRNA	-	-		GGACCCTCTCATGGAAGTTAGGAGTTTAACATGGTGAAAGTGTATGCCCCG						436	129	0.295872	-1.75696	ATGCCCC	71.4286
284	SLP	LSPncRNA165	+	7399	7449	SLP3_0013	-	asRNA	-	-		TACCGAGCCCCAGAGTATTTCGTTAATAAAACTGAAAAACTCAGGCATTAA						20	142	7.1	2.82782	GGCATTA	42.8571
