# Supplementary material for: The Primary Transcriptome of Salmonella enterica Serovar Typhimurium and Its Dependence on ppGpp during Late Stationary Phase
Source: PLoS One. 2014 Mar 24;9(3):e92690. doi: 10.1371/journal.pone.0092690 (PMC3963941; doi:10.1371/journal.pone.0092690)
Supplement: Table S4 — Expression levels and ppGpp-dependent expression rRNAs and tRNAs at LSP and ESP. (XLSX) [file pone.0092690.s010.xlsx]

## Sheet: Table S4
Table S4. TSSs and ppGpp-dependent expression rRNAs and tRNAs.
The Column "TSS type" shows the type of the Transcription Start Site (TSS) is P - Primary, S - Secondary
Columns N, O, R and S, red font = ppGpp-activated, green font = ppGpp-repressed
Unique ID	TSS ID	Strand	TSS	TSS Type	ID	Start position	End position	Comment	Operon	Description	LSP_WT_NE_read count	LSP_ppGpp0_NE_read count	LSP ppGpp0 / Wt	LSP log2 (ppGpp0/ Wt)	Sequence (-50 --> +1) - 5' --> 3'
1	rRNA_1	+	288887	S	SL1344_rRNA0001	289180	290723		SL1344_rRNA0001,SL1344_tRNA0001,SL1344_tRNA0002, SL1344_rRNA0002,SL1344_rRNA0003,SL1344_tRNA0003	16S rRNA, tRNA-Ile, tRNA-Ala, 23S rRNA, 5S rRNA, tRNA-Asp	6	60	10	3.32193	ATGCATTTTTCCGCTTGTCTTCCTGAACCGACTCCCTATAATGCGCCTCCA
2	rRNA_2	+	288995	P	SL1344_rRNA0001	289180	290723		SL1344_rRNA0001,SL1344_tRNA0001,SL1344_tRNA0002, SL1344_rRNA0002,SL1344_rRNA0003,SL1344_tRNA0003	16S rRNA, tRNA-Ile, tRNA-Ala, 23S rRNA, 5S rRNA, tRNA-Asp	33	497	15.0606	3.91271	TCCTGAAATTCAGGGTTGACTCTGAAAGAGGAAAGCGTAATATACGCCACC
3	rRNA_3	-	2802368	P	SL1344_rRNA0006	2800520	2802063		SL1344_rRNA0006, SL1344_tRNA0045, SL1344_rRNA0005, SL1344_rRNA0004	16S rRNA, tRNA-Glu, 23S rRNA, 5S rRNA	33	1558	47.2121	5.56109	TTTTGCATTTAGGTCTTGTCAGGCTCTAATAACTCCCTATAATGCGCCACC
4	rRNA_4	-	2802250	S	SL1344_rRNA0006	2800520	2802063		SL1344_rRNA0006, SL1344_tRNA0045, SL1344_rRNA0005, SL1344_rRNA0004	16S rRNA, tRNA-Glu, 23S rRNA, 5S rRNA	1716	2650	1.54429	0.626943	AGCGAAAATAAAGGCTTGACTCAAAAAGAGGAAAGCGTAATATACGCCACC
5	rRNA_5	-	3593666	P	SL1344_rRNA0010	3591938	3593479		SL1344_rRNA0010, SL1344_tRNA0059, SL1344_rRNA0009, SL1344_rRNA0008, SL1344_tRNA0058, SL1344_rRNA007	16S rRNA, tRNA-Glu, 23S rRNA, 5S rRNA, tRNA-Thr, 5S rRNA	2027	2888	1.42477	0.510725	TCCTGAAATTCAGGGTTGACTCTGAAAGAGGAAAGCGTAATATACGCCACC
6	rRNA_6	-	3593774	S	SL1344_rRNA0010	3591938	3593479		SL1344_rRNA0010, SL1344_tRNA0059, SL1344_rRNA0009, SL1344_rRNA0008, SL1344_tRNA0058, SL1344_rRNA007	16S rRNA, tRNA-Glu, 23S rRNA, 5S rRNA, tRNA-Thr, 5S rRNA	22	125	5.68182	2.50635	GATCCAAAAAACGCTTGTGCAAAAAAATGGGATCCCTATAATGCGCCTCCA
7	rRNA_7	+	4121147	P	SL1344_rRNA0011	4121449	4122990		SL1344_rRNA0011,SL1344_tRNA0063, SL1344_rRNA0012,SL1344_rRNA0013,SL1344_tRNA0064,SL1344_tRNA0065	16S rRNA, tRNA-Glu, 23S rRNA, 5S rRNA, tRNA-Asp, tRNA-Trp	14	1174	83.8571	6.38986	TTTTAAATTTCCTCTTGTCAGGCAGAAATAACTCCCTATAATGCGCCACCA
8	rRNA_8	+	4121263	S	SL1344_rRNA0011	4121449	4122990		SL1344_rRNA0011,SL1344_tRNA0063, SL1344_rRNA0012,SL1344_rRNA0013,SL1344_tRNA0064,SL1344_tRNA0065	16S rRNA, tRNA-Glu, 23S rRNA, 5S rRNA, tRNA-Asp, tRNA-Trp	56	419	7.48214	2.90345	AAAGCGAAAATAAACGCTTGACTCTGAAGCGGGAAAGCGTAATATGCACAC
9	rRNA_9	+	4217312	P	SL1344_rRNA0014	4217614	4219157		SL1344_rRNA0014,SL1344_tRNA0070,SL1344_tRNA0071,SL1344_rRNA0015,SL1344_rRNA0016	16S rRNA, tRNA-Ile, tRNA-Ala, 23S rRNA, 5S rRNA	14	1175	83.9286	6.39109	TTTTAAATTTCCTCTTGTCAGGCAAAAATAACTCCCTATAATGCGCCACCA
10	rRNA_10	+	4217428	S	SL1344_rRNA0014	4217614	4219157		SL1344_rRNA0014,SL1344_tRNA0070,SL1344_tRNA0071,SL1344_rRNA0015,SL1344_rRNA0016	16S rRNA, tRNA-Ile, tRNA-Ala, 23S rRNA, 5S rRNA	56	419	7.48214	2.90345	AAAGCGAAAATAAACGCTTGACTCTGAAGCGGGAAAGCGTAATATGCACAC
11	rRNA_11	+	4372276	P	SL1344_rRNA0017	4372578	4374121		SL1344_rRNA0017, SL1344_tRNA0072, SL1344_tRNA0073, SL1344_rRNA0018, SL1344_rRNA0019	16S rRNA, tRNA-Ile, tRNA-Ala, 23S rRNA, 5S rRNA	5	339	67.8	6.08321	TTTTAAATTTCCTCTTGTCAGGCAAAAATAACTCCCTATAATGCGCCACCA
12	rRNA_12	+	4372392	S	SL1344_rRNA0017	4372578	4374121		SL1344_rRNA0017, SL1344_tRNA0072, SL1344_tRNA0073, SL1344_rRNA0018, SL1344_rRNA0019	16S rRNA, tRNA-Ile, tRNA-Ala, 23S rRNA, 5S rRNA	56	419	7.48214	2.90345	AAAGCGAAAATAAACGCTTGACTCTGAAGCGGGAAAGCGTAATATGCACAC
13	rRNA_13	+	4415723	S	SL1344_rRNA0020	4416018	4417559		SL1344_rRNA0020,SL1344_tRNA0078,SL1344_rRNA0021, SL1344_rRNA0022	16S rRNA, tRNA-Glu, 23S rRNA, 5S rRNA	6	60	10	3.32193	CTGCAATTTTTCTATTGCGGTCAGCAGAGAACTCCCTATAATGCGCCTCCA
14	rRNA_14	+	4415831	P	SL1344_rRNA0020	4416018	4417559		SL1344_rRNA0020, SL1344_tRNA0078, SL1344_rRNA0021, SL1344_rRNA0022	16S rRNA, tRNA-Glu, 23S rRNA, 5S rRNA	27	404	14.963	3.90332	TCCTGAAATTCAGGGTTGACTCTGAAAGAGGAAAGCGTAATATACGCCACC
15	tRNA_1	+	304238	P	SL1344_tRNA0004	304258	304331			tRNA-Asp	209	169	0.808612	-0.30648	GGTGAGAAAAAGCGTTGACGGGCGACACCGCAAACCGTAATATTCGCCTCG
16	tRNA_2	+	368239	P	SL1344_tRNA0005	368274	368346			tRNA-Thr	0	8	8	3	TGAGTAGCAAGGCTATTGACGCACCGCCCGGTTAGTTTTAACCTTCTACCC
17	tRNA_3	+	613014	P	SL1344_tRNA0006	613046	613119			tRNA-Arg	0	14	14	3.80735	ACCAGAACAAAAGCCATTGACTCAGGAGTGCCTGACCGTATAATTCTCGCG
18	tRNA_4	-	738159	P	SL1344_tRNA0013	738054	738127		SL1344_tRNA0013 - SL1344_tRNA0007	tRNA-Met, tRNA-Leu, tRNA-Gln, tRNA-Gln, tRNA-Met, tRNA-Gln, tRNA-Gln	2599	6611	2.54367	1.34691	CGATGAAAAAGAGGTTGACGCTTCAAGGCTCAATACGCATAATGCGCCCCG
19	tRNA_5	+	818146	P	SL1344_tRNA0014	818189	818261		SL1344_tRNA0014 - SL1344_tRNA0018	tRNA-Lys, tRNA-Val, tRNA-Lys, tRNA-Lys, tRNA-Lys	8	59	7.375	2.88264	GCGTCGAAATTTTTGTTGCGCTCAAATCTGAAATCAGTAATATATGCCGCC
20	tRNA_6	-	984105	P	SL1344_tRNA0019	983983	984067			tRNA-Ser	5501	3990	0.725323	-0.463305	AATATGTAAATTCTGCTTGACCGTTTTAGCGCAACTCCCTATAGTAGCGCC
21	tRNA_7	+	1131639	P	SL1344_tRNA0020	1131644	1131728			tRNA-Ser	926	1192	1.28726	0.3643	GAACACATTCGGTCTTTACATGGCGCACCGGGATGTTTATAGTGCGCCTCA
22	tRNA_8	-	1180968	P	SL1344_tRNA0021	1180884	1180968			tRNA-Ser	10961	6208	0.566372	-0.820179	GATATTTCCCTACATTAGCGCCCGTTCCAGTAATGCTGGAGCGACAATTTG
23	tRNA_9	+	1289987	P	SL1344_tRNA0022	1290067	1290140			tRNA-Arg	0	0	0	0	ATCACAATGTCATCAAGATTTTGTGACCGCCTTCGCATATTGTACCTGCCG
24	tRNA_10	+	1302493	P	SL1344_tRNA0023	1302505	1302578			tRNA-Arg	286	66	0.230769	-2.11548	TGCGCGCGGGCATGCAGCCAATGCGCAGACGCCTGCCTTAAAATGGCCGCG
25	tRNA_11	-	1458680	P	SL1344_tRNA0025	1458589	1458662		SL1344_tRNA0025 - SL1344_tRNA0024	tRNA-Val, tRNA-Val	14393	7014	0.48732	-1.03706	TGCGATTTCCCTCTTGCCTCATTGCGGTTGTGACGCTAATATTCGTCCCCG
26	tRNA_12	+	1809422	P	SL1344_tRNA0026	1809422	1809503		SL1344_tRNA0026 - SL1344_tRNA0027	tRNA-Tyr, tRNA-Tyr	2460	374	0.152033	-2.71755	TGCGCCCCGCTTCCCAAAAGGAAGCGGGCCAGTATTAAGCATTACCCCGTG
27	tRNA_13	-	1993295	P	SL1344_tRNA0030	1993157	1993229		SL1344_tRNA0030 - SL1344_tRNA0028	tRNA-Gly, tRNA-Cys, tRNA-Leu	401	269	0.670823	-0.575996	TGACGAAAAATATCGTTGACTCAGTGCGTCAGGTAAGTAGAATGCAACGCA
28	tRNA_14	-	2079999	P	SL1344_tRNA0031	2079891	2079977			tRNA-Ser	274	101	0.368613	-1.43982	TCGTCACTTGAACAAAATTACCCGAATAGGGTCTGTTAAAATGCCAAATTA
29	tRNA_15	+	2080953	P	SL1344_tRNA0032	2080964	2081036			tRNA-Asn	346439	265417	0.766129	-0.384341	CGTTAATTTTACTGTTGACACGTTATAGCCGGCCCAGTATTATGCGCCTCG
30	tRNA_16	+	2081923	P	SL1344_tRNA0033	2081934	2082006			tRNA-Asn	346439	265458	0.766247	-0.384118	CCTTATTTCCCCCTTTGACAAGCCGATCGCACATCGTTACTATGCGCCCCG
31	tRNA_17	-	2091962	P	SL1344_tRNA0034	2091879	2091951			tRNA-Asn	374066	281037	0.751303	-0.412533	TGTGAAAACAGGCTTTGACAAGCCAGGGGCACCTCGTTAATATTCGCCCCG
32	tRNA_18	+	2093700	P	SL1344_tRNA0035	2093709	2093781			tRNA-Asn	346446	265464	0.766249	-0.384114	AGAGGTTAAATGGGGTTTGACAAAAATTTTTCCGCCGCTAATATACGACCC
33	tRNA_19	+	2328464	P	SL1344_tRNA0036	2328470	2328543			tRNA-Pro	877	810	0.923603	-0.114655	AGCACCGTTTCCCCTTGCATTCGCGTTGGAAAGAGGTAGTATTAGCACCCA
34	tRNA_20	+	2503535	P	SL1344_tRNA0037	2503540	2503611			tRNA-Arg	210	647	3.08095	1.62338	CAGGCGGCGCTACACTTACTCCGGCGAATAAAAAACGCTATACTGGCGCCG
35	tRNA_21	-	2526872	P	SL1344_tRNA0039	2526775	2526847		SL1344_tRNA0039 - SL1344_tRNA0038	tRNA-Ala, tRNA-Ala	239774	149189	0.622207	-0.684534	AGTTCATTTTGCCGTTGACACATGCCGAGGGAATTCATATGATGCCGCCCG
36	tRNA_22	+	2529544	P	SL1344_tRNA0040	2529553	2529625		SL1344_tRNA0040 - SL1344_tRNA0043	tRNA-Val, tRNA-Val, tRNA-Val, tRNA-Lys	20222	25938	1.28266	0.359142	CTTTAGAAAATGCGTTGACTCATTTTCAACTCTCCCTATAATGCGACTCCA
37	tRNA_23	-	2759411	P	SL1344_tRNA0044	2759338	2759411			tRNA-Arg	757	123	0.162483	-2.62163	AGAGACAACTGCATGACCCATGACCAGTGGACTTCACTGGTCAATTTTTTC
38	tRNA_24	-	2993276	P	SL1344_tRNA0050	2993134	2993223		SL1344_tRNA0050 -SL1344_tRNA0046	tRNA-Ser, tRNA-Arg, tRNA-Arg, tRNA-Arg, tRNA-Arg	1437	1208	0.84064	-0.25044	CTCTGGAAAAATTGTTTGACTTATAAGTCCCAGAAAGTAATATGTGCGCCA
39	tRNA_25	+	3162515	P	SL1344_tRNA0051	3162526	3162599		SL1344_tRNA0051 - SL1344_tRNA0052	tRNA-Met, tRNA-Met	337029	424671	1.26004	0.333473	CGATTTATATGAAAAAAGGGTTGCAACAAAAGCTCAGCGGAGTATAGTGCG
40	tRNA_26	-	3218225	P	SL1344_tRNA0053	3218145	3218215			tRNA-Gly	45801	16036	0.350123	-1.51406	CAGCCAGTAAGTCTCTTGCCAACCAGAGCGTAAGGTTTATAATGCTTTACG
41	tRNA_27	+	3296786	P	SL1344_tRNA0054	3296849	3296921			tRNA-Phe	15	12	0.8	-0.321928	TTGCCTGATTCTGCGTGCAATAACAACAAAGTGGTGATAGATTGTGCAGTC
42	tRNA_28	+	3399709	P	SL1344_tRNA0055	3399709	3399781			tRNA-Met	2596	3453	1.33012	0.41156	ACGGTTACGGCTGGATTACAGCGTAAAGTTACATTATAATCCACCGCCACG
43	tRNA_29	-	3479369	P	SL1344_tRNA0056	3479211	3479284			tRNA-Met	10	22	2.2	1.1375	TATTGGGAATAGGGTTGACATAACTCATGCCAGGTCACTATACTGTGCGCA
44	tRNA_30	-	3482664	P	SL1344_tRNA0057	3482460	3482543			tRNA-Leu	4	12	3	1.58496	TGGCGACGCTGTTCTTCATCATCAGTCTGGTGTTGGGTAATATCAATAGCA
45	tRNA_31	-	3841815	P	SL1344_tRNA0061	3841737	3841810			tRNA-Pro	7309	7240	0.99056	-0.0136843	TTTGCGACTAAGGGATTGACGGGCGTGCGCCTGAGCAGTAAGATGCGCCCG
46	tRNA_32	+	3969890	P	SL1344_tRNA0062	3969890	3969980			tRNA-Sec	3102	5495	1.77144	0.824921	CGCCAGGAAGTAGCTATAATGCGCGCGCCTCCATGTAGCAATCGAGGCGCG
47	tRNA_33	+	4162440	P	SL1344_tRNA0066	4162453	4162526		SL1344_tRNA0066 - SL1344_tRNA0069	tRNA-Arg, tRNA-His, tRNA-Leu, tRNA-Pro	2005	826	0.41197	-1.27939	TTTAAAAAGGCACTGGACAGCGGGGTGTGAAGTCCGTATTATCCACCCCCG
48	tRNA_34	+	4381370	P	SL1344_tRNA0074	4381377	4381449		SL1344_tRNA0074 - SL1344_tRNA0077	tRNA-Thr, tRNA-Tyr,tRNA-Gly, tRNA-Thr	8808	11912	1.35241	0.435529	ATGCAATTTTTTAGTTGCATGAGCACGCAGGTCTCCATAGAATGCGCGCTA
49	tRNA_36	-	4587238	P	SL1344_tRNA0079	4587163	4587235			tRNA-Phe	7180	3653	0.508774	-0.974902	TTCGTGTAAAGCCGTTGACGACCGCGCCCCTTTACGGTTTAATGCGCCCCG
50	tRNA_37	+	4616802	S	SL1344_tRNA0080	4617001	4617073		SL1344_tRNA0080 - SL1344_tRNA0082	tRNA-Gly, tRNA-Gly, tRNA-Gly	16	10	0.625	-0.678072	TGTGGTCACCGTGCTATTCTTTTTTTGGCGCAGGGTGCTATTCTGATTCTG
51	tRNA_38	+	4616889	S	SL1344_tRNA0080	4617001	4617073		SL1344_tRNA0080 - SL1344_tRNA0082	tRNA-Gly, tRNA-Gly, tRNA-Gly	8	14	1.75	0.807355	TAGCGCACGCTTTGCTCGTTTTTTGTCTTGTTTGGTGATTTAATCAGCATT
52	tRNA_39	+	4616961	P	SL1344_tRNA0080	4617001	4617073		SL1344_tRNA0080 - SL1344_tRNA0082	tRNA-Gly, tRNA-Gly, tRNA-Gly	1	58	58	5.85798	TGCGTTCAGGGGCTTGCAGCTAAATGGATTTCTCGTATAATGCGCCTCCCG
53	tRNA_40	+	4751594	P	SL1344_tRNA0083	4751594	4751675			tRNA-Leu	2996	5214	5.33333	2.41504	GGTGTATGCTCGTGCTTGCATGGTGGCGTATGACAGGTATAATCCACAACG
54	tRNA_41	-	4831563	P	SL1344_tRNA0086	4831447	4831530		SL1344_tRNA0086 - SL1344_tRNA0084	tRNA-Leu, tRNA-Leu, tRNA-Leu	69400	17192	0.247723	-2.0132	CATGCAATTAACTATTGACGAATAGCTGAAAACCACTAGAATGCGCCTCCG
