# Supplementary material for: The Primary Transcriptome of Salmonella enterica Serovar Typhimurium and Its Dependence on ppGpp during Late Stationary Phase
Source: PLoS One. 2014 Mar 24;9(3):e92690. doi: 10.1371/journal.pone.0092690 (PMC3963941; doi:10.1371/journal.pone.0092690)
Supplement: Table S8 — TSSs and ppGpp-dependent expression of known and predicted sRNAs that have been validated by Northern blot analysis. (XLSX) [file pone.0092690.s014.xlsx]

## Sheet: Table S8
Table S8. TSSs and ppGpp-dependent expression of known and predicted small RNAs at LSP
The Column "TSS type" shows the type of the Transcription Start Site (TSS) is P - Primary, S - Secondary, Alt - ppGpp-dependent alternative TSS, I - Internal
In columns R and S, red font = ppGpp-activated, green font = ppGpp-repressed
Unique ID	TSS ID	Genome	Strand	TSS	sRNA name	Start position	End position	LSP Wt (Non-enriched)	LSP ppGpp0 (Non-enriched)	LSP ppGpp0/ Wt	LSP log2 (ppGpp0/ Wt)	Promoter sequence (5' --> 3') (-50 --> +1)
1	sRNA_P1	Chr	+	3511800	ArcZ	3511800	3511850	71	115	1.61972	0.695743	ATTTAAATGATTCATGTAACAAATCATTTAGGATTTGCTATCTTAACTGCG
2	sRNA_P2	Chr	+	555450	ChiX	555450	555500	72	51	0.708333	-0.4975	GCCATCAGCATACGCCCGAAAGCGGACTAAAAAATAGTATAATCTTGTGCA
3	sRNA_P3	Chr	-	3138522	CsrB	3138522	3138472	7495	27397	3.65537	1.87002	TTGTCTGTAAGCGTCTTGTAAGACAAGGTGAAACAGGCGATTCTATCTTCG
4	sRNA_P4	Chr	+	4231595	CsrC	4231595	4231645	13794	11230	0.814122	-0.296683	TGCCGTGTCGGTATCTTGTGAGTTTACCCCAAAAGAGTAAAGTAATGCACA
5	sRNA_P5	Chr	+	2228847	CyaR	2228847	2228897	107	1050	9.81308	3.29471	TTAGAAATTGATCACATACCGCTTCGCTCAATGCGGGTATTATTCAACGCG
6	sRNA_P6	Chr	-	2026302	DsrA	2026302	2026252	317	614	1.93691	0.953756	GTAAAAAATATTTACTTGTCATGCAAAAAAATTGCAGATAAGGTAAATCTC
7	sRNA_P7	Chr	+	3156779	GcvB	3156779	3156829	19	130	6.84211	2.77444	ATTATAAATTGTCCGTTGAGGTTCTACCAGCAAATACCTATAGTGGCGGCA
8	sRNA_P8	Chr	-	2705564	GlmY	2705564	2705514	5961	4182	0.70156	-0.511361	TGTTAACAAATTCTTTTGAATGTTGGCACAATTACTGCATAATGGTAACCA
9	sRNA_P9	Chr	+	4163192	GlmZ	4163192	4163242	165	327	1.98182	0.986825	CCTGTTTTTTAGCGGTGCAAAGATGGCACGTTATGTGCAATAATGTACGGG
10	sRNA_P10	Chr	+	3067500	InvR	3067500	3067550	699	17	0.0243205	-5.36169	GACCATATTTTGCATTGCCACTTAATATCAATATAATTATTATAGCTATGG
11	sRNA_P11	Chr	+	338816	IsrA	338816	338866	0	0	0	-	AAAGCCGGGAAAGATCTTTTGTCTTCCCGGATTTTATTATTTAATCCCCGT
12	sRNA_P12	Chr	+	1060741	IsrB-1	1060741	1060791	56	21	0.375	-1.41504	AGGATTAGTTCCACTCATTGTTTTGTCCTCAATTCGTGTAGAATGGAGGTG
13	sRNA_P13	Chr	-	1060740	IsrB-2	1060740	1060690	0	0	0	-	CCAAAGCGAACCGGACCTAACAACCAGATATATCGGGGTGCTGTTAAGGCA
14	sRNA_P14	Chr	+	1285998	IsrC	1285998	1286048	0	2	2	1	TTCGGATTTTTACCTGTTACTTTTTGTTCGTAAATAGGTATTTTACGTATT
15	sRNA_P15	Chr	-	1302641	IsrD	1302641	1302591	1	0	1	0	AAAACGTTACCCTCATCTTTCTTAGAAAGATGATTGTTATATTATAACATT
16	sRNA_P16	Chr	-	1587013	IsrF	1587013	1586963	0	4	4	2	TCCCCGGTTGCTGCTTTGACCGTCAGATTTTCCAGTGTATTGTCAGTATCA
17	sRNA_P17	Chr	+	2342448	IsrG	2342448	2342498	2	2	1	0	CGTCAGGCTTGCATCTTCCAGGGAAATCACGTCTGCGATATCCTCGGCCCG
18	sRNA_P18	Chr	-	2392469	IsrH-1	2392469	2392419	3	0	0.333333	-1.58496	ATCGCTCACCTCTTCTGTATATAAGCTGTGAAATTGCGGTATGCTCAATCG
19	sRNA_P19	Chr	-	2392298	IsrH-2	2392298	2392248	16	0	0.0625	-4	CAGGCATAGACCTGATTTTCTTATTATTCACATAACACTCAATTATTATTG
20	sRNA_P20	Chr	-	2759265	IsrI	2759265	2759215	5	3	0.6	-0.736966	ATTTAGTATTTCTAACGCCAACCTGCAATCCCAATAGCTAAACTCCTCTTA
21	sRNA_P21	Chr	-	2759717	IsrJ	2759717	2759667	26	14	0.538462	-0.893085	CTGGCGACGTGGTGATTGCAAAACTGGATTAAAACGGCTATATTTTATGTA
22	sRNA_P22	Chr	-	2760556	IsrK	2760556	2760506	84	134	1.59524	0.673772	CTATACGCACTTAATTGACACAAACAGTTATCCGGGGCTATATTCCCAGTA
23	sRNA_P23	Chr	-	2850588	IsrL	2850588	2850538	1	0	1	0	TTGCTGTACCCATTGTTCACGCCAGGGCTGACTTGCGGATAATATTTCGAT
24	sRNA_P24	Chr	+	2927616	IsrM	2927616	2927666	1	0	1	0	AAACTGAATTACGGTAGGCGTACCAACTTTGTATAAGATAGAATACAACAA
25	sRNA_P25	Chr	+	2929501	IsrN	2929501	2929551	0	0	0	-	CTTCGGAAAACCGTATCGTGGATACCGTTCAGCTGCCGCCTGCAATGCGGT
26	sRNA_P26	Chr	+	3219100	IsrO	3219100	3219150	0	0	0	-	CCATTCCTCACTCTATTGACAGACGCCTTATGATAGCAGCCAAATGCCGTA
27	sRNA_P27	Chr	+	4328157	IsrP	4328157	4328207	1	1	1	0	AAAGAGATTTTTCATGACATATCACCAGCAAAGGCGCGGTATATTGTGGCG
28	sRNA_P28	Chr	+	4783574	IsrQ	4783574	4783624	0	0	0	-	TCAGGAAGGCAGCCACCAGCGGAGATGACGTTGCGTAGCGTTGGATCGTTT
29	sRNA_P29	Chr	-	4019459	IstR-1_2	4019459	4019409	44	160	3.63636	1.8625	ATGAACAGTAATTTATAGACAGAACGGAGCTTCTGATCCATACTCAAATTC
30	sRNA_P30	Chr	+	1550746	MgrR	1550746	1550796	2201	739	0.335756	-1.57451	TTGCGTATCGTTTAAGCTTCATTGATATTGACGGTGCTACAGTCGTTAGCG
31	sRNA_P31	Chr	+	2989429	MicA	2989429	2989479	402	303	0.753731	-0.407878	TTTTTTAAAAATAAACTGAACTCTTTGTTCCGGGGCGAGTCTGAGTATATG
32	sRNA_P32	Chr	-	1702639	MicC	1702639	1702589	30	8	0.266667	-1.90689	ATACAAAATAAAAATTATACAATATCATTCGGTTACGATATTCTACGCCTG
33	sRNA_P33	Chr	+	2364629	MicF	2364629	2364679	196	69	0.352041	-1.50619	TAGCACTGAATGATAAAACAGAATCTTCATTCGCAACTAAAATAGTGACCG
34	sRNA_P34	Chr	-	3191670	OmrA	3191670	3191620	1134	427	0.376543	-1.40911	TTTGCGTTTTCGGACTGGCGATGCAGACGCGCGAAGCCCACAATCAAGATC
35	sRNA_P35	Chr	-	3191870	OmrB	3191870	3191820	109	502	4.6055	2.20336	TTGCGATTGTCTGCTGGCAGGCCAGCGAGTCAGGTTGATAGAGTGGTGATC
36	sRNA_P36	Chr	-	4364423	OxyS	4364423	4364373	24	18	0.75	-0.415037	TAGCAATGAACGATTATCCCTATCAACCTTTCTGATTAATAATACATCACA
37	sRNA_P37	Chr	-	1401790	RprA	1401790	1401740	6235	7094	1.13777	0.18621	TTGAGACGAATCTGATCGACGCAAAAAGTGCTCATGCCTACTATTAGCACA
38	sRNA_P38	Chr	+	2034743	RseX	2034743	2034793	0	0	0	-	AACCTATAACCAGAACAACTTATTTTTACGCACCGCGATAGCGTTTTATTT
39	sRNA_P39	Chr	-	901397	RybA	901397	901347	711	387	0.544304	-0.877516	TAACGTTTTAGCAATAGCTATAAAACATAGCCTGTGCTATATCTGTATGTA
40	sRNA_P40	Chr	-	941893	RybB	941893	941843	1298	279	0.214946	-2.21795	AATTTTGCCAATAGGTCGAACTTTTCGTTAAAGCATCAGTCATACCTATTG
41	sRNA_P41	Chr	+	807345	RybD	807345	807395	702	1180	1.68091	0.749244	GGCGTGAAAACCGTTCGCAGCCTGGCCGATATCGGCGAAGCGCTGAAAGCA
42	sRNA_P42	Chr	+	1407278	RydB	1407278	1407328	10	88	8.8	3.1375	ATCGCCATTTGTGCTAAAAAGGCGCGCTCTCTTTATGAGATTATTCTTATG
43	sRNA_P43	Chr	+	1686526	RydC	1686526	1686576	688	2005	2.91424	1.54312	GGAATAGTAATTGCTTATTTTATTTGTCATACAAATAAGTATAATACCCGC
44	sRNA_P44	Chr	+	2211623	RyeC	2211623	2211673	325	195	0.6	-0.736966	CCAGCGCTGATGGATTGACATTATTCTTGATGTGGCTTAACGTCAGGAGTG
45	sRNA_P45	Chr	-	1958819	RyeF	1958819	1958769	28	19	0.678571	-0.559427	GTTTATCAATAATTATGGAACTTATTGCCCAGGGGGATGCTCCAACCATTA
46	sRNA_P46	Chr	+	2672651	RyfA	2672651	2672701	20	100	5	2.32193	CAATATGATTTACCGGGAAACTATTCAATATTTGAGGTATTATCTTTCCCG
47	sRNA_P47	Chr	+	3243669	RygC	3243669	3243719	428	352	0.82243	-0.282035	CCGTGTTTTGTCGATTGACAGCGTCGCTTTTTTGACCTAAATTTCTCGGTG
48	sRNA_P48	Chr	-	3383144	RygD	3383144	3383094	1554	173	0.111326	-3.16714	ACGCGTATCTCGCGGTTGACGCTGCTTTTTTTTCGACCTAAAGTAAAGGAA
49	sRNA_P49	Chr	-	3736817	RyhB-1	3736817	3736767	33	65	1.9697	0.977974	TTTGCAAAAAGAAGTAGACAACTGCGAATGAGAATGATTATTATTTCCTTG
50	sRNA_P50	Chr	-	1309937	RyhB-2	1309937	1309887	0	0	0	-	TTCCTCACTTATGTCTTAACGTTAGCGGTTTATTTGCCGTTAAAAAGAATA
51	sRNA_P51	Chr	-	1662282	RyjB	1662282	1662232	449	162	0.360802	-1.47072	CATTAATCATCGATCGTTGACTCCTTGCCGGTTCGGGTTACTCTGGAACCG
52	sRNA_P52	Chr	-	1925723	SdsR	1925723	1925673	25610	8934	0.348848	-1.51933	CACCTTCGTCGCAAACTGGAAAACCTGGCGTCGTCATCTATTCTTAAAGGG
53	sRNA_P53	Chr	+	128577	SgrS	128577	128627	32	14	0.4375	-1.19265	GAAAAACTCAGCAATTTTATTATCCCTATATTAGGCCAATAATATCTTTCG
54	sRNA_P54	Chr	+	4230504	Spf	4230504	4230554	222	268	1.20721	0.271673	ATTACGAAAAGGTCTTTCTGTGTTGCTCAAAAAAGAGTAAAGTTATTCACG
55	sRNA_P55	Chr	-	504925	SraA	504925	504875	0	0	0	-	CTCCATACCACCTATAACATGTACGTCAGTATATGGGGATGTTTCCCACAC
56	sRNA_P56	Chr	+	1231270	SraB	1231270	1231320	22	209	9.5	3.24793	TTTTTCCCTCAGATATAGCGTAATGATGAGAGCCATCTTAAACTATGCTCT
57	sRNA_P57	Chr	+	1925543	SraC	1925543	1925593	28	28	1	0	TTGTTGTAAAAGAAATGTTAAACTGGATTTGGATGTGATATAACCAAAAAG
58	sRNA_P58	Chr	+	3412774	SraF	3412774	3412824	19	28	1.47368	0.559427	TATGTTACAGGTCATTGACTCTACGCGTGGCCTGTCATACTTTGTTACGCG
59	sRNA_P59	Chr	-	4526302	SraL	4526302	4526252	872	332	0.380734	-1.39314	AAAATCAGCATTTCGCTGGCGAACAGGGCGTCGTCGCTTACACTTACAGTA
60	sRNA_P60	Chr	+	257725	sRNA1	257725	257775	21	20	0.952381	-0.0703893	AAAGAAGCAGAACTGATGCAGTTCTGATTGATCTGTACGCAGATATAAACT
61	sRNA_P61	Chr	-	679414	sRNA10	679414	679364	75	67	0.893333	-0.16273	TTAAAACCGTAGCCACATTTGAGAACACGCCCGAATGTAGACTAAAATTCA
62	sRNA_P62	Chr	+	2808504	sRNA3	2808504	2808554	7	2	0.285714	-1.80735	GGGCGCGTTTTTTGTTGACAGGATTAAAACAGTACGGGTACTGTACTTACG
63	sRNA_P63	Chr	-	126802	SroA	126802	126752	129	262	2.03101	1.0222	AACGCCAGCTCTTGATTGCTGCCCGGCAACAAAATCACTACACTAACGCCG
64	sRNA_P64	Chr	-	728324	SroC	728324	728274	428	238	0.556075	-0.846649	GTCTGACGAGATGAAAGCCCTGTTCAAAGCACCGAATGATAAAGCGCTTAA
65	sRNA_P65	Chr	+	3242594	SsrS	3242594	3242644	30	131	4.36667	2.12653	ATCTGAATCAGCGGTTGCAAGATCTGAAAGTTCGCACTAGAGTCACAAATA
66	sRNA_P66	Chr	+	41629	STnc1010	41629	41679	16	13	0.8125	-0.29956	GATGAAAGCCCGTGGCGATAAGCCGACGCCTGTCACCTGGGGCTAATGGAA
67	sRNA_P67	Chr	+	74847	Stnc1020	74847	74897	214	56	0.261682	-1.93411	GGGCTATTTGACATGCGGGATGTGCTGGGGCTGGATGTATTATAGCGACTA
68	sRNA_P68	Chr	-	466783	STnc1060	466783	466733	154	145	0.941558	-0.0868775	ATATTGCCGCCTTTGTTGCAATGGCAACGGTTCGCGGCTATCCTCAACTTG
69	sRNA_P69	Chr	-	1062806	STnc1080	1062806	1062756	132	53	0.401515	-1.31647	TCGGCGCAGGGAATTTGTATATTTCAGCGGTATTTGACATACTCATCTCCG
70	sRNA_P70	Chr	+	1643465	STnc1110	1643465	1643515	23	14	0.608696	-0.716207	CTGTTTAGGTATTATTGCGGATCTCGCCAACCCGTACTATACCCATAGGGG
71	sRNA_P71	Chr	+	2222979	STnc1150	2222979	2223029	15	12	0.8	-0.321928	ACGGGGTGGGATATCGCTGGGAAGCGGATGCGTGTCGCCTGGTATAATGAT
72	sRNA_P72	Chr	-	2760451	STnc1160	2760451	2760401	8263	603	0.0729759	-3.77644	ACACGCCGCGAGCGTGTTTTTTATTGTCGTTTGTATACGCGCATTTGAATT
73	sRNA_P73	Chr	+	1292956	STnc1210	1292956	1293006	37	36	0.972973	-0.0395284	AGGCACAGATCGCTAAATATTATAGCCCTGACCTCTATATTATCCCGTGCC
74	sRNA_P74	Chr	-	1448790	STnc1220	1448790	1448740	2	0	0.5	-1	CCGACTGTTGGTCGAACCAGGCCAACAGAACCTGTTCTATACTATTTTTAA
75	sRNA_P75	Chr	-	1789691	STnc1270	1789691	1789641	1	1	1	0	CACGGTGTAGAAGGTTGTCATAACTTTAAAAATCCTTTAGAAAGCGTGTTG
76	sRNA_P76	Chr	-	2070988	STnc1290	2070988	2070938	14	14	1	0	AGCGCCAGGAACACATTGATTCTGCAATTCCGGGACGTTACACTGTTCAGG
77	sRNA_P77	Chr	+	2071271	STnc1300	2071271	2071321	5	11	2.2	1.1375	CTGTGTTCCCTGTGGTTACGCACGACCAGACTATTTGGTAATCTGCATTCA
78	sRNA_P78	Chr	-	2320037	STnc1340	2320037	2319987	6	6	1	0	ACCAATTCATCATTTTCCTCCTTTATGTTTATTTTATGTAAAATCCATTTA
79	sRNA_P79	Chr	-	2729701	STnc1380	2729701	2729651	347	179	0.51585	-0.954976	TCTGCATCAGGCGTCGTTCGGTACGGGGAATTGGTGCTATGATCGGCATCG
80	sRNA_P80	Chr	+	2767704	STnc1390	2767704	2767754	214	83	0.38785	-1.36643	CAGGCACAGGAAAATTGATTACTTTGGCAGTGTTTGCCATAATTACTCCTG
81	sRNA_P81	Chr	-	2771060	STnc1400	2771060	2771010	19	39	2.05263	1.03747	CATAGAAAAATTCCATGTGAGATCCTCTTTTTTAGATGTAAGATCCCCGGG
82	sRNA_P82	Chr	-	4404049	STnc1460	4404049	4403999	221	765	3.46154	1.79141	AGTCAAACGTCCCGCTTGAGTTCTGCGCGAGTAACGGGTAGTTTACTTCAG
83	sRNA_P83	Chr	+	4797957	STnc1470	4797957	4798007	455	122	0.268132	-1.89899	TTTGTTGGGGAGACTTCTGGATCGCACGGATCTGCAATAGAATGGACGGTA
84	sRNA_P84	Chr	-	1282677	STnc150	1282677	1282627	9	2	0.222222	-2.16993	GGTAAGGCACTTTCAAAAAATAGCCAAATCACACATTATTAAGAAAACCAC
85	sRNA_P85	Chr	-	3633424	STnc1590	3633424	3633374	24	36	1.5	0.584963	GGCGGTACGGGCGATGTTGCCCTTCTCCACAAGCATCATTAAGATGGTGAG
86	sRNA_P86	Chr	+	4356616	STnc1600	4356616	4356666	1	0	1	0	TTTTGCTAAGAAAGATTTACAAATGCATAAAATGCAGACAGAAATATATTG
87	sRNA_P87	Chr	+	1345883	STnc1640	1345883	1345933	13	25	1.92308	0.943416	TTTGAGAAGCGTCTGACGGAACGCCCGGCGCAAGAAGGTAAAATGCCTGCT
88	sRNA_P88	Chr	+	2132959	STnc1650	2132959	2133009	0	0	0	-	AATGAACGCCAGGGCGATACGTATGCCATGCACGATGCGATAATGACGGTA
89	sRNA_P89	Chr	-	1819414	STnc2040	1819414	1819364	33	2	0.0606061	-4.04439	TTTTCTATATCGCCTGCGTCGTTATTACCTGGGCGGTATATGGACGTCATT
90	sRNA_P90	Chr	+	2808306	STnc2090	2808306	2808356	169	19	0.112426	-3.15295	GACATCTGGTCGCCAGCGCAAAACACGAAGATATGTACACCGCTATTAATG
91	sRNA_P91	Chr	+	4475777	STnc2130	4475777	4475827	54	88	1.62963	0.704544	TGAAACTGCTTGATGAGGCCGAACGTCTGGGATCGACATCTGCCCGTTCCA
92	sRNA_P92	Chr	-	4683699	STnc2160	4683699	4683649	25	46	1.84	0.879706	AAATGGCGTTTCACCTGGGAAGAGAACCACGCGTGGATTAACTCACCAGAC
93	sRNA_P93	Chr	-	3215717	STnc290	3215717	3215667	35	42	1.2	0.263034	GTATTTTTTTATGTTGACTGGAGATATCTGCCAACAGCATAACTTTTACGG
94	sRNA_P94	Chr	+	4072456	STnc400	4072456	4072506	60	271	4.51667	2.17526	ATACTATCTAACCGGTTGAAAAAGATGCACTTCTCAACCATAATAACATCA
95	sRNA_P95	Chr	+	4580485	STnc440	4580485	4580535	150	15	0.1	-3.32193	TGTTTGATTCGTTGATTCATTGTTGGGGATATTTATGTTTTACTTACCTCA
96	sRNA_P96	Chr	-	94741	STnc470	94741	94691	97	34	0.350515	-1.51245	AACGATGCGACGAAATAAAGCTCTGATTGCGCCATAACGAGGGCACTGGCA
97	sRNA_P97	Chr	-	981711	STnc490	981711	981661	14591	1480	0.101432	-3.30141	AAAACTATGTGATATTTACAGTTCCATCGGGTGTGCGCTAAGCTCTTTTCG
98	sRNA_P98	Chr	-	1172641	STnc500	1172641	1172591	44	69	1.56818	0.649093	TATAAACCATCCGTCAAATGGCGCGCTATAAACACCGTAAGAGCAACAGAT
99	sRNA_P99	Chr	-	1290674	STnc520	1290674	1290624	116	76	0.655172	-0.610053	GAGCGTTTAAATGTTTTGCTTTATTAAGTGACCCAGGTAGAATTCGCAGCG
100	sRNA_P100	Chr	+	1376271	STnc540	1376271	1376321	105	152	1.44762	0.533682	ATCAGATCCAGGCATAACATCCATCAGGGTGTATTGCGGCAGATACGCTGC
100	sRNA_P103	Chr	+	2855136	SsrA (tm RNA)	2855136	2855535	5683	37176	6.54162	2.70965	CGGGGGCTGGTCACGCGTGTCACAAGTCTGTTATACTTACCTTACACATTG
101	sRNA_P101	Chr	-	1706905	STnc580	1706905	1706855	75	25	0.333333	-1.58496	TTTGAGCGAAGTCAATAAACCATCTACCTATTCGGGGCAATATCTCTCTCG
102	sRNA_P102	Chr	+	2147102	STnc700	2147102	2147152	57	327	5.73684	2.52026	ATGAAAAAAGCGCTTGCTTTAAGGCGTAAAAGTGGTTTAGGTTAAAAGGTA
103	sRNA_P103	Chr	+	3829661	STnc710	3829661	3829711	286	180	0.629371	-0.668018	CATATAGCCGCCTTGTTGCAATGGCAACCGTTCGCGGCTATCCTTAAAGTG
104	sRNA_P104	Chr	-	1462445	STnc730	1462445	1462395	257	149	0.579767	-0.786456	CTAACAATTTTCGGTTGAATCATCAAAAATTGCGGCCTATACTGATTCCCG
105	sRNA_P105	Chr	-	2240366	STnc740	2240366	2240316	27	15	0.555556	-0.847997	GCGAGATCCAGAGCGAATCGGGTAGTGAAGGCAGTCAACAAAAAAGGCAGT
106	sRNA_P106	Chr	-	3261273	STnc750	3261273	3261223	97	203	2.09278	1.06542	ATATATATTTTTTTCGGGCGTTGTCTACTGTACCTGGCTAAACTGACTTCA
107	sRNA_P107	Chr	-	3778332	STnc770	3778332	3778282	2	10	5	2.32193	ACAAACAATAAGCGAATAGACATCCCGGACAGAGGTGTTAGTATCGATTTA
108	sRNA_P108	Chr	-	3858992	STnc780	3858992	3858942	5	0	0.2	-2.32193	GACTGTTATGTTCAAATCGCTATAAGCGATAATTTGATAGAATGTCTAAGG
109	sRNA_P109	Chr	+	1224244	STnc840	1224244	1224294	877	468	0.533637	-0.906068	GTTTACCGACATGCAGGGAATGTCGCTTTTCCAGTTGAACCGGTAACACCT
110	sRNA_P110	Chr	+	1252598	STnc850	1252598	1252648	688	843	1.22529	0.293124	TGGATAAAGACCCCGGAACGCAAATTCCCCTCGACGGCAATGGCCAACTGG
111	sRNA_P111	Chr	+	4292540	STnc870	4292540	4292590	1879	1870	0.99521	-0.0069268	CATCGTTGAAATTATTGAGTAGTAGCAACTCACGTTCCCAGTAACAACCCT
112	sRNA_P112	Chr	+	4486745	STnc880	4486745	4486795	70	309	4.41429	2.14218	CCCTCACAAGCAAATAGGAATCGATTATTAAATCTGTCATGATTGCGCAGG
113	sRNA_P113	Chr	+	514484	STnc930	514484	514534	33	9	0.272727	-1.87447	GCTGCCACACCTTTCGGTTATCGGACATTGTGGTAATCAAGCGGTATCACA
